# Supplementary material for: Genetic and life-history traits associated with the distribution of prophages in bacteria
Source: ISME J. 2016 Mar 25;10(11):2744–54. doi: 10.1038/ismej.2016.47 (PMC5113838; doi:10.1038/ismej.2016.47)
Supplement: Supplementary Tables [file ismej201647x2.xls]

## Sheet: Genomes list
List of the 2110 fully sequenced bacterial genomes
	Code	Number of chromosomes	Organism	Genome ID (from Genbank)	King	Phylum																														CRISPR	Presence_Pro18	Presence_Pro30	TypeI	TypeII	TypeIII	TypeNA	CRISPR-CAS_System_Typing	Type2
1	acar.001	1	Acetohalobium arabaticum DSM 5501	NC_014378	Bacteria	Firmicutes
2	acav.001	1	Acidovorax citrulli AAC00-1	NC_008752	Bacteria	Proteobacteria	Betaproteobacteria
3	acav.002	1	Acidovorax avenae subsp. avenae ATCC 19860	NC_015138	Bacteria	Proteobacteria	Betaproteobacteria
4	acba.001	1	Acinetobacter baumannii ATCC 17978	NC_009085	Bacteria	Proteobacteria	Gammaproteobacteria
5	acba.002	1	Acinetobacter baumannii SDF	NC_010400	Bacteria	Proteobacteria	Gammaproteobacteria
6	acba.003	1	Acinetobacter baumannii AYE	NC_010410	Bacteria	Proteobacteria	Gammaproteobacteria
7	acba.004	1	Acinetobacter baumannii ACICU	NC_010611	Bacteria	Proteobacteria	Gammaproteobacteria
8	acba.005	1	Acinetobacter baumannii AB307-0294	NC_011595	Bacteria	Proteobacteria	Gammaproteobacteria
9	acba.006	1	Acinetobacter baumannii AB0057	NC_011586	Bacteria	Proteobacteria	Gammaproteobacteria
10	acba.007	1	Acinetobacter baumannii MDR-ZJ06	NC_017171	Bacteria	Proteobacteria	Gammaproteobacteria
11	acba.008	1	Acinetobacter baumannii 1656-2	NC_017162	Bacteria	Proteobacteria	Gammaproteobacteria
12	acba.009	1	Acinetobacter baumannii TCDC-AB0715	NC_017387	Bacteria	Proteobacteria	Gammaproteobacteria
13	acba.010	1	Acinetobacter baumannii MDR-TJ	NC_017847	Bacteria	Proteobacteria	Gammaproteobacteria
14	acba.011	1	Acinetobacter baumannii TYTH-1	NC_018706	Bacteria	Proteobacteria	Gammaproteobacteria
15	acca.001	1	Acidobacterium capsulatum ATCC 51196	NC_012483	Bacteria	Acidobacteria
16	accd.001	1	Acidithiobacillus caldus SM-1	NC_015850	Bacteria	Proteobacteria	Gammaproteobacteria
17	acce.001	1	Acidothermus cellulolyticus 11B	NC_008578	Bacteria	Actinobacteria
18	accl.001	1	Acinetobacter calcoaceticus PHEA-2	NC_016603	Bacteria	Proteobacteria	Gammaproteobacteria
19	accr.001	1	Acidiphilium cryptum JF-5	NC_009484	Bacteria	Proteobacteria	Alphaproteobacteria
20	acdr.001	1	Acinetobacter oleivorans DR1	NC_014259	Bacteria	Proteobacteria	Gammaproteobacteria
21	acfe.001	1	Acidithiobacillus ferrooxidans ATCC 53993	NC_011206	Bacteria	Proteobacteria	Gammaproteobacteria
22	acfe.002	1	Acidithiobacillus ferrooxidans ATCC 23270	NC_011761	Bacteria	Proteobacteria	Gammaproteobacteria
23	acfm.001	1	Acidaminococcus fermentans DSM 20731	NC_013740	Bacteria	Firmicutes
24	acfr.001	1	Acidithiobacillus ferrivorans SS3	NC_015942	Bacteria	Proteobacteria	Gammaproteobacteria
25	acin.001	1	Acidaminococcus intestini RyC-MR95	NC_016077	Bacteria	Firmicutes
26	acjs.001	1	Acidovorax sp. JS42	NC_008782	Bacteria	Proteobacteria	Betaproteobacteria
27	ackk.001	1	Acidovorax sp. KKS102	NC_018708	Bacteria	Proteobacteria	Betaproteobacteria
28	acla.001	1	Acholeplasma laidlawii PG-8A	NC_010163	Bacteria	Tenericutes
29	acma.001	1	Acaryochloris marina MBIC11017	NC_009925	Bacteria	Cyanobacteria
30	acmi.001	1	Actinosynnema mirum DSM 43827	NC_013093	Bacteria	Actinobacteria
31	acmp.001	1	Granulicella tundricola	NC_015064	Bacteria	Acidobacteria
32	acms.001	1	Actinoplanes missouriensis 431	NC_017093	Bacteria	Actinobacteria
33	acmu.001	1	Acidiphilium multivorum AIU301	NC_015186	Bacteria	Proteobacteria	Alphaproteobacteria
34	acpa.001	1	Acetobacter pasteurianus IFO 3283-01	NC_013209	Bacteria	Proteobacteria	Alphaproteobacteria
35	acpa.002	1	Acetobacter pasteurianus IFO 3283-03	NC_017100	Bacteria	Proteobacteria	Alphaproteobacteria
36	acpa.003	1	Acetobacter pasteurianus IFO 3283-07	NC_017121	Bacteria	Proteobacteria	Alphaproteobacteria
37	acpa.004	1	Acetobacter pasteurianus IFO 3283-22	NC_017125	Bacteria	Proteobacteria	Alphaproteobacteria
38	acpa.005	1	Acetobacter pasteurianus IFO 3283-26	NC_017146	Bacteria	Proteobacteria	Alphaproteobacteria
39	acpa.006	1	Acetobacter pasteurianus IFO 3283-32	NC_017111	Bacteria	Proteobacteria	Alphaproteobacteria
40	acpa.007	1	Acetobacter pasteurianus IFO 3283-01-42C	NC_017150	Bacteria	Proteobacteria	Alphaproteobacteria
41	acpa.008	1	Acetobacter pasteurianus IFO 3283-12	NC_017108	Bacteria	Proteobacteria	Alphaproteobacteria
42	acph.001	1	Candidatus Accumulibacter phosphatis clade IIA str. UW-1	NC_013194	Bacteria	Proteobacteria	Betaproteobacteria
43	acpl.001	1	Actinobacillus pleuropneumoniae serovar 5b str. L20	NC_009053	Bacteria	Proteobacteria	Gammaproteobacteria
44	acpl.002	1	Actinobacillus pleuropneumoniae serovar 3 str. JL03	NC_010278	Bacteria	Proteobacteria	Gammaproteobacteria
45	acpl.003	1	Actinobacillus pleuropneumoniae serovar 7 str. AP76	NC_010939	Bacteria	Proteobacteria	Gammaproteobacteria
46	acse.001	1	Actinoplanes sp. SE50/110	NC_017803	Bacteria	Actinobacteria
47	acsi.001	1	Actinobacillus suis H91-0380	NC_018690	Bacteria	Proteobacteria	Gammaproteobacteria
48	acsp.001	1	Acinetobacter sp. ADP1	NC_005966	Bacteria	Proteobacteria	Gammaproteobacteria
49	acsu.001	1	Actinobacillus succinogenes 130Z	NC_009655	Bacteria	Proteobacteria	Gammaproteobacteria
50	acwo.001	1	Acetobacterium woodii DSM 1030	NC_016894	Bacteria	Firmicutes
51	acxy.001	1	Achromobacter xylosoxidans A8	NC_014640	Bacteria	Proteobacteria	Betaproteobacteria
52	adfe.001	1	Acidimicrobium ferrooxidans DSM 10331	NC_013124	Bacteria	Actinobacteria
53	adka.001	1	Advenella kashmirensis WT001	NC_017964	Bacteria	Proteobacteria	Betaproteobacteria
54	aehy.001	1	Aeromonas hydrophila subsp. hydrophila ATCC 7966	NC_008570	Bacteria	Proteobacteria	Gammaproteobacteria
55	aesa.001	1	Aeromonas salmonicida subsp. salmonicida A449	NC_009348	Bacteria	Proteobacteria	Gammaproteobacteria
56	aesu.001	1	Aequorivita sublithincola DSM 14238	NC_018013	Bacteria	Bacteroidetes
57	aeur.001	1	Aerococcus urinae ACS-120-V-Col10a	NC_015278	Bacteria	Firmicutes
58	aeve.001	1	Aeromonas veronii B565	NC_015424	Bacteria	Proteobacteria	Gammaproteobacteria
59	agac.001	1	Aggregatibacter actinomycetemcomitans D11S-1	NC_013416	Bacteria	Proteobacteria	Gammaproteobacteria
60	agac.002	1	Aggregatibacter actinomycetemcomitans ANH9381	NC_016513	Bacteria	Proteobacteria	Gammaproteobacteria
61	agac.003	1	Aggregatibacter actinomycetemcomitans D7S-1	NC_017846	Bacteria	Proteobacteria	Gammaproteobacteria
62	agap.001	1	Aggregatibacter aphrophilus NJ8700	NC_012913	Bacteria	Proteobacteria	Gammaproteobacteria
63	agh1.001	2	Agrobacterium sp. H13-3	NC_015183-NC_015508	Bacteria	Proteobacteria	Alphaproteobacteria
64	agra.001	2	Agrobacterium radiobacter K84	NC_011985-NC_011983	Bacteria	Proteobacteria	Alphaproteobacteria
65	agtu.001	2	Agrobacterium tumefaciens str. C58	NC_003062-NC_003063	Bacteria	Proteobacteria	Alphaproteobacteria
66	agvi.001	2	Agrobacterium vitis S4	NC_011989-NC_011988	Bacteria	Proteobacteria	Alphaproteobacteria
67	akmu.001	1	Akkermansia muciniphila ATCC BAA-835	NC_010655	Bacteria	Verrucomicrobia
68	alac.001	1	Alicyclobacillus acidocaldarius subsp. acidocaldarius DSM 446	NC_013205	Bacteria	Firmicutes
69	alac.002	1	Alicyclobacillus acidocaldarius subsp. acidocaldarius Tc-4-1	NC_017167	Bacteria	Firmicutes
70	albo.001	1	Alcanivorax borkumensis SK2	NC_008260	Bacteria	Proteobacteria	Gammaproteobacteria
71	alde.001	1	Alicycliphilus denitrificans BC	NC_014910	Bacteria	Proteobacteria	Betaproteobacteria
72	alde.002	1	Alicycliphilus denitrificans K601	NC_015422	Bacteria	Proteobacteria	Betaproteobacteria
73	aldi.001	1	Alcanivorax dieselolei B5	NC_018691	Bacteria	Proteobacteria	Gammaproteobacteria
74	aleh.001	1	Alkalilimnicola ehrlichii MLHE-1	NC_008340	Bacteria	Proteobacteria	Gammaproteobacteria
75	alfi.001	1	Alistipes finegoldii DSM 17242	NC_018011	Bacteria	Bacteroidetes
76	alma.001	1	Alteromonas macleodii str. 'Deep ecotype'	NC_011138	Bacteria	Proteobacteria	Gammaproteobacteria
77	alma.002	1	Alteromonas macleodii ATCC 27126	NC_018632	Bacteria	Proteobacteria	Gammaproteobacteria
78	alma.003	1	Alteromonas macleodii str. 'English Channel 673'	NC_018678	Bacteria	Proteobacteria	Gammaproteobacteria
79	alma.004	1	Alteromonas macleodii str. 'Balearic Sea AD45'	NC_018679	Bacteria	Proteobacteria	Gammaproteobacteria
80	alma.005	1	Alteromonas macleodii str. 'Black Sea 11'	NC_018692	Bacteria	Proteobacteria	Gammaproteobacteria
81	alma.006	1	Alteromonas macleodii AltDE1	NC_019393	Bacteria	Proteobacteria	Gammaproteobacteria
82	alme.001	1	Alkaliphilus metalliredigens QYMF	NC_009633	Bacteria	Firmicutes
83	alor.001	1	Alkaliphilus oremlandii OhILAs	NC_009922	Bacteria	Firmicutes
84	alsa.001	2	Aliivibrio salmonicida LFI1238	NC_011312-NC_011313	Bacteria	Proteobacteria	Gammaproteobacteria
85	alsn.001	1	Alteromonas sp. SN2	NC_015554	Bacteria	Proteobacteria	Gammaproteobacteria
86	alvi.001	1	Allochromatium vinosum DSM 180	NC_013851	Bacteria	Proteobacteria	Gammaproteobacteria
87	amas.001	1	Candidatus Amoebophilus asiaticus 5a2	NC_010830	Bacteria	Bacteroidetes
88	amco.001	1	Aminobacterium colombiense DSM 12261	NC_014011	Bacteria	Synergistetes
89	amde.001	1	Ammonifex degensii KC4	NC_013385	Bacteria	Firmicutes
90	amme.001	1	Amycolatopsis mediterranei U32	NC_014318	Bacteria	Actinobacteria
91	amme.002	1	Amycolatopsis mediterranei S699	NC_017186	Bacteria	Actinobacteria
92	amme.003	1	Amycolatopsis mediterranei S699	NC_018266	Bacteria	Actinobacteria
93	amsu.001	1	Amycolicicoccus subflavus DQS3-9A1	NC_015564	Bacteria	Actinobacteria
94	amxy.001	1	Amphibacillus xylanus NBRC 15112	NC_018704	Bacteria	Firmicutes
95	an90.001	2	Anabaena sp. 90	NC_019427-NC_019439	Bacteria	Cyanobacteria
96	ance.001	1	Anaplasma centrale str. Israel	NC_013532	Bacteria	Proteobacteria	Alphaproteobacteria
97	ancy.001	1	Anabaena cylindrica PCC 7122	NC_019771	Bacteria	Cyanobacteria
98	ande.001	1	Anaeromyxobacter dehalogenans 2CP-C	NC_007760	Bacteria	Proteobacteria	Deltaproteobacteria
99	ande.002	1	Anaeromyxobacter dehalogenans 2CP-1	NC_011891	Bacteria	Proteobacteria	Deltaproteobacteria
100	anfl.001	1	Anoxybacillus flavithermus WK1	NC_011567	Bacteria	Firmicutes
101	anma.001	1	Anaplasma marginale str. St. Maries	NC_004842	Bacteria	Proteobacteria	Alphaproteobacteria
102	anma.002	1	Anaplasma marginale str. Florida	NC_012026	Bacteria	Proteobacteria	Alphaproteobacteria
103	anmo.001	1	Anaerobaculum mobile DSM 13181	NC_018024	Bacteria	Synergistetes
104	anph.001	1	Anaplasma phagocytophilum HZ	NC_007797	Bacteria	Proteobacteria	Alphaproteobacteria
105	anpr.001	1	Anaerococcus prevotii DSM 20548	NC_013171	Bacteria	Firmicutes
106	ansf.001	1	Anaeromyxobacter sp. Fw109-5	NC_009675	Bacteria	Proteobacteria	Deltaproteobacteria
107	ansp.001	1	Anaeromyxobacter sp. K	NC_011145	Bacteria	Proteobacteria	Deltaproteobacteria
108	anth.001	1	Caldicellulosiruptor bescii DSM 6725	NC_012034	Bacteria	Firmicutes
109	antp.001	1	Anaerolinea thermophila UNI-1	NC_014960	Bacteria	Chloroflexi
110	anva.001	1	Anabaena variabilis ATCC 29413	NC_007413	Bacteria	Cyanobacteria
111	aqae.001	1	Aquifex aeolicus VF5	NC_000918	Bacteria	Aquificae
112	arar.001	1	Arthrobacter arilaitensis Re117	NC_014550	Bacteria	Actinobacteria
113	arau.001	1	Arthrobacter aurescens TC1	NC_008711	Bacteria	Actinobacteria
114	arbu.001	1	Arcobacter butzleri RM4018	NC_009850	Bacteria	Proteobacteria	Epsilonproteobacteria
115	arbu.002	1	Arcobacter butzleri ED-1	NC_017187	Bacteria	Proteobacteria	Epsilonproteobacteria
116	arch.001	1	Arthrobacter chlorophenolicus A6	NC_011886	Bacteria	Actinobacteria
117	arfb.001	1	Arthrobacter sp. FB24	NC_008541	Bacteria	Actinobacteria
118	arha.001	1	Arcanobacterium haemolyticum DSM 20595	NC_014218	Bacteria	Actinobacteria
119	arll.001	1	Arcobacter sp. L	NC_017192	Bacteria	Proteobacteria	Epsilonproteobacteria
120	arni.001	1	Arcobacter nitrofigilis DSM 7299	NC_014166	Bacteria	Proteobacteria	Epsilonproteobacteria
121	arph.001	1	Arthrobacter phenanthrenivorans Sphe3	NC_015145	Bacteria	Actinobacteria
122	arru.001	1	Arthrobacter sp. Rue61a	NC_018531	Bacteria	Actinobacteria
123	arsf.001	1	Candidatus Arthromitus sp. SFB-mouse-Japan	NC_015913	Bacteria	Firmicutes
124	arsf.002	1	Candidatus Arthromitus sp. SFB-mouse-Yit	NC_017294	Bacteria	Firmicutes
125	arsf.003	1	Candidatus Arthromitus sp. SFB-rat-Yit	NC_016012	Bacteria	Firmicutes
126	asex.001	2	Asticcacaulis excentricus CB 48	NC_014816-NC_014817	Bacteria	Proteobacteria	Alphaproteobacteria
127	atpa.001	1	Atopobium parvulum DSM 20469	NC_013203	Bacteria	Actinobacteria
128	azb5.001	1	Azospirillum sp. B510	NC_013854	Bacteria	Proteobacteria	Alphaproteobacteria
129	azbr.001	1	Azospirillum brasilense Sp245	NC_016617	Bacteria	Proteobacteria	Alphaproteobacteria
130	azca.001	1	Azorhizobium caulinodans ORS 571	NC_009937	Bacteria	Proteobacteria	Alphaproteobacteria
131	azli.001	1	Azospirillum lipoferum 4B	NC_016622	Bacteria	Proteobacteria	Alphaproteobacteria
132	azps.001	1	Candidatus Azobacteroides pseudotrichonymphae genomovar. CFP2	NC_011565	Bacteria	Bacteroidetes
133	azsp.001	1	Aromatoleum aromaticum EbN1	NC_006513	Bacteria	Proteobacteria	Betaproteobacteria
134	azsp.002	1	Azoarcus sp. BH72	NC_008702	Bacteria	Proteobacteria	Betaproteobacteria
135	azvi.001	1	Azotobacter vinelandii DJ	NC_012560	Bacteria	Proteobacteria	Gammaproteobacteria
136	baam.001	1	Bacillus amyloliquefaciens FZB42	NC_009725	Bacteria	Firmicutes
137	baam.002	1	Bacillus amyloliquefaciens DSM 7	NC_014551	Bacteria	Firmicutes
138	baam.003	1	Bacillus amyloliquefaciens TA208	NC_017188	Bacteria	Firmicutes
139	baam.004	1	Bacillus amyloliquefaciens XH7	NC_017191	Bacteria	Firmicutes
140	baam.005	1	Bacillus amyloliquefaciens LL3	NC_017190	Bacteria	Firmicutes
141	baam.006	1	Bacillus amyloliquefaciens subsp. plantarum YAU B9601-Y2	NC_017061	Bacteria	Firmicutes
142	baam.007	1	Bacillus amyloliquefaciens Y2	NC_017912	Bacteria	Firmicutes
143	baam.008	1	Bacillus amyloliquefaciens subsp. plantarum CAU B946	NC_016784	Bacteria	Firmicutes
144	baam.009	1	Bacillus amyloliquefaciens subsp. plantarum AS43.3	NC_019842	Bacteria	Firmicutes
145	baan.001	1	Bacillus anthracis str. Ames	NC_003997	Bacteria	Firmicutes
146	baan.002	1	Bacillus anthracis str. 'Ames Ancestor'	NC_007530	Bacteria	Firmicutes
147	baan.003	1	Bacillus anthracis str. A0248	NC_012659	Bacteria	Firmicutes
148	baan.004	1	Bacillus anthracis str. Sterne	NC_005945	Bacteria	Firmicutes
149	baan.005	1	Bacillus anthracis str. CDC 684	NC_012581	Bacteria	Firmicutes
150	baan.006	1	Bacillus cereus biovar anthracis str. CI	NC_014335	Bacteria	Firmicutes
151	baan.007	1	Bacillus anthracis str. H9401	NC_017729	Bacteria	Firmicutes
152	baat.001	1	Bacillus atrophaeus 1942	NC_014639	Bacteria	Firmicutes
153	baba.001	1	Bartonella bacilliformis KC583	NC_008783	Bacteria	Proteobacteria	Alphaproteobacteria
154	bace.001	1	Bacillus cereus AH187	NC_011658	Bacteria	Firmicutes
155	bace.002	1	Bacillus cereus ATCC 10987	NC_003909	Bacteria	Firmicutes
156	bace.003	1	Bacillus cereus E33L	NC_006274	Bacteria	Firmicutes
157	bace.004	1	Bacillus cereus B4264	NC_011725	Bacteria	Firmicutes
158	bace.005	1	Bacillus cereus AH820	NC_011773	Bacteria	Firmicutes
159	bace.006	1	Bacillus cereus ATCC 14579	NC_004722	Bacteria	Firmicutes
160	bace.007	1	Bacillus cereus G9842	NC_011772	Bacteria	Firmicutes
161	bace.008	1	Bacillus cytotoxicus NVH 391-98	NC_009674	Bacteria	Firmicutes
162	bace.009	1	Bacillus cereus Q1	NC_011969	Bacteria	Firmicutes
163	bace.010	1	Bacillus cereus 03BB102	NC_012472	Bacteria	Firmicutes
164	bace.011	1	Bacillus cereus F837/76	NC_016779	Bacteria	Firmicutes
165	bace.012	1	Bacillus cereus NC7401	NC_016771	Bacteria	Firmicutes
166	bace.013	1	Bacillus cereus FRI-35	NC_018491	Bacteria	Firmicutes
167	bacg.001	1	Bartonella clarridgeiae 73	NC_014932	Bacteria	Proteobacteria	Alphaproteobacteria
168	baci.001	1	Baumannia cicadellinicola str. Hc (Homalodisca coagulata)	NC_007984	Bacteria	Proteobacteria	Gammaproteobacteria
169	bacl.001	1	Bacillus clausii KSM-K16	NC_006582	Bacteria	Firmicutes
170	baco.001	1	Bacillus coagulans 2-6	NC_015634	Bacteria	Firmicutes
171	baco.002	1	Bacillus coagulans 36D1	NC_016023	Bacteria	Firmicutes
172	bacu.001	1	Bacillus cellulosilyticus DSM 2522	NC_014829	Bacteria	Firmicutes
173	bafr.001	1	Bacteroides fragilis YCH46	NC_006347	Bacteria	Bacteroidetes
174	bafr.002	1	Bacteroides fragilis NCTC 9343	NC_003228	Bacteria	Bacteroidetes
175	bafr.003	1	Bacteroides fragilis 638R	NC_016776	Bacteria	Bacteroidetes
176	bagr.001	1	Bartonella grahamii as4aup	NC_012846	Bacteria	Proteobacteria	Alphaproteobacteria
177	baha.001	1	Bacillus halodurans C-125	NC_002570	Bacteria	Firmicutes
178	bahe.001	1	Bartonella henselae str. Houston-1	NC_005956	Bacteria	Proteobacteria	Alphaproteobacteria
179	bahl.001	1	Bacteroides helcogenes P 36-108	NC_014933	Bacteria	Bacteroidetes
180	bajs.001	1	Bacillus sp. JS	NC_017743	Bacteria	Firmicutes
181	bali.001	1	Bacillus licheniformis ATCC 14580	NC_006270	Bacteria	Firmicutes
182	bali.002	1	Bacillus licheniformis ATCC 14580	NC_006322	Bacteria	Firmicutes
183	bama.001	1	Bacteriovorax marinus SJ	NC_016620	Bacteria	Proteobacteria	Deltaproteobacteria
184	bame.001	1	Bacillus megaterium QM B1551	NC_014019	Bacteria	Firmicutes
185	bame.002	1	Bacillus megaterium DSM 319	NC_014103	Bacteria	Firmicutes
186	bame.003	1	Bacillus megaterium WSH-002	NC_017138	Bacteria	Firmicutes
187	baps.001	1	Bacillus pseudofirmus OF4	NC_013791	Bacteria	Firmicutes
188	bapu.001	1	Bacillus pumilus SAFR-032	NC_009848	Bacteria	Firmicutes
189	baqu.001	1	Bartonella quintana str. Toulouse	NC_005955	Bacteria	Proteobacteria	Alphaproteobacteria
190	baqu.002	1	Bartonella quintana RM-11	NC_018533	Bacteria	Proteobacteria	Alphaproteobacteria
191	basa.001	1	Bacteroides salanitronis DSM 18170	NC_015164	Bacteria	Bacteroidetes
192	base.001	1	Bacillus selenitireducens MLS10	NC_014219	Bacteria	Firmicutes
193	basp.001	1	Uncultured Termite group 1 bacterium phylotype Rs-D17	NS_000191	Bacteria	Elusimicrobia
194	basu.001	1	Bacillus subtilis subsp. subtilis str. 168	NC_000964	Bacteria	Firmicutes
195	basu.002	1	Bacillus subtilis subsp. spizizenii str. W23	NC_014479	Bacteria	Firmicutes
196	basu.003	1	Bacillus subtilis BSn5	NC_014976	Bacteria	Firmicutes
197	basu.004	1	Bacillus subtilis subsp. subtilis RO-NN-1	NC_017195	Bacteria	Firmicutes
198	basu.005	1	Bacillus subtilis subsp. spizizenii TU-B-10	NC_016047	Bacteria	Firmicutes
199	basu.006	1	Bacillus subtilis QB928	NC_018520	Bacteria	Firmicutes
200	basu.007	1	Bacillus subtilis subsp. subtilis str. BSP1	NC_019896	Bacteria	Firmicutes
201	basu.008	1	Bacillus subtilis BEST7613	NC_019948	Bacteria	Firmicutes
202	bath.001	1	Bacteroides thetaiotaomicron VPI-5482	NC_004663	Bacteria	Bacteroidetes
203	batr.001	1	Bartonella tribocorum CIP 105476	NC_010161	Bacteria	Proteobacteria	Alphaproteobacteria
204	bats.001	1	Kyrpidia tusciae DSM 2912	NC_014098	Bacteria	Firmicutes
205	batu.001	1	Bacillus thuringiensis serovar konkukian str. 97-27	NC_005957	Bacteria	Firmicutes
206	batu.002	1	Bacillus thuringiensis str. Al Hakam	NC_008600	Bacteria	Firmicutes
207	batu.003	1	Bacillus thuringiensis BMB171	NC_014171	Bacteria	Firmicutes
208	batu.004	1	Bacillus thuringiensis serovar finitimus YBT-020	NC_017200	Bacteria	Firmicutes
209	batu.005	1	Bacillus thuringiensis serovar chinensis CT-43	NC_017208	Bacteria	Firmicutes
210	batu.006	1	Bacillus thuringiensis HD-789	NC_018508	Bacteria	Firmicutes
211	batu.007	1	Bacillus thuringiensis MC28	NC_018693	Bacteria	Firmicutes
212	batu.008	1	Bacillus thuringiensis Bt407	NC_018877	Bacteria	Firmicutes
213	bavu.001	1	Bacteroides vulgatus ATCC 8482	NC_009614	Bacteria	Bacteroidetes
214	bawe.001	1	Bacillus weihenstephanensis KBAB4	NC_010184	Bacteria	Firmicutes
215	bdba.001	1	Bdellovibrio bacteriovorus HD100	NC_005363	Bacteria	Proteobacteria	Deltaproteobacteria
216	bdba.002	1	Bdellovibrio bacteriovorus str. Tiberius	NC_019567	Bacteria	Proteobacteria	Deltaproteobacteria
217	beba.001	1	Belliella baltica DSM 15883	NC_018010	Bacteria	Bacteroidetes
218	beca.001	1	Beutenbergia cavernae DSM 12333	NC_012669	Bacteria	Actinobacteria
219	bein.001	1	Beijerinckia indica subsp. indica ATCC 9039	NC_010581	Bacteria	Proteobacteria	Alphaproteobacteria
220	biad.001	1	Bifidobacterium adolescentis ATCC 15703	NC_008618	Bacteria	Actinobacteria
221	bian.001	1	Bifidobacterium animalis subsp. lactis AD011	NC_011835	Bacteria	Actinobacteria
222	bian.002	1	Bifidobacterium animalis subsp. lactis Bl-04	NC_012814	Bacteria	Actinobacteria
223	bian.003	1	Bifidobacterium animalis subsp. lactis DSM 10140	NC_012815	Bacteria	Actinobacteria
224	bian.004	1	Bifidobacterium animalis subsp. lactis V9	NC_017217	Bacteria	Actinobacteria
225	bian.005	1	Bifidobacterium animalis subsp. lactis BB-12	NC_017214	Bacteria	Actinobacteria
226	bian.006	1	Bifidobacterium animalis subsp. lactis CNCM I-2494	NC_017215	Bacteria	Actinobacteria
227	bian.007	1	Bifidobacterium animalis subsp. lactis BLC1	NC_017216	Bacteria	Actinobacteria
228	bian.008	1	Bifidobacterium animalis subsp. animalis ATCC 25527	NC_017834	Bacteria	Actinobacteria
229	bian.009	1	Bifidobacterium animalis subsp. lactis B420	NC_017866	Bacteria	Actinobacteria
230	bian.010	1	Bifidobacterium animalis subsp. lactis Bi-07	NC_017867	Bacteria	Actinobacteria
231	bias.001	1	Bifidobacterium asteroides PRL2011	NC_018720	Bacteria	Actinobacteria
232	bibi.001	1	Bifidobacterium bifidum S17	NC_014616	Bacteria	Actinobacteria
233	bibi.002	1	Bifidobacterium bifidum PRL2010	NC_014638	Bacteria	Actinobacteria
234	bibi.003	1	Bifidobacterium bifidum BGN4	NC_017999	Bacteria	Actinobacteria
235	bibr.001	1	Bifidobacterium breve ACS-071-V-Sch8b	NC_017218	Bacteria	Actinobacteria
236	bide.001	1	Bifidobacterium dentium Bd1	NC_013714	Bacteria	Actinobacteria
237	bilo.001	1	Bifidobacterium longum NCC2705	NC_004307	Bacteria	Actinobacteria
238	bilo.002	1	Bifidobacterium longum DJO10A	NC_010816	Bacteria	Actinobacteria
239	bilo.003	1	Bifidobacterium longum subsp. infantis ATCC 15697	NC_011593	Bacteria	Actinobacteria
240	bilo.004	1	Bifidobacterium longum subsp. longum JDM301	NC_014169	Bacteria	Actinobacteria
241	bilo.005	1	Bifidobacterium longum subsp. longum BBMN68	NC_014656	Bacteria	Actinobacteria
242	bilo.006	1	Bifidobacterium longum subsp. infantis 157F	NC_015052	Bacteria	Actinobacteria
243	bilo.007	1	Bifidobacterium longum subsp. longum JCM 1217	NC_015067	Bacteria	Actinobacteria
244	bilo.008	1	Bifidobacterium longum subsp. infantis ATCC 15697	NC_017219	Bacteria	Actinobacteria
245	bilo.010	1	Bifidobacterium longum subsp. longum KACC 91563	NC_017221	Bacteria	Actinobacteria
246	blbg.001	1	Blattabacterium sp. (Blaberus giganteus)	NC_017924	Bacteria	Bacteroidetes
247	blch.001	1	Candidatus Blochmannia chromaiodes str. 640	NC_020075	Bacteria	Proteobacteria	Gammaproteobacteria
248	blcp.001	1	Blattabacterium sp. (Cryptocercus punctulatus) str. Cpu	NC_016621	Bacteria	Bacteroidetes
249	blge.001	1	Blattabacterium sp. (Blattella germanica) str. Bge	NC_013454	Bacteria	Bacteroidetes
250	blmd.001	1	Blattabacterium sp. (Mastotermes darwiniensis) str. MADAR	NC_016146	Bacteria	Bacteroidetes
251	blpe.001	1	Blattabacterium sp. (Periplaneta americana) str. BPLAN	NC_013418	Bacteria	Bacteroidetes
252	blsa.001	1	Blastococcus saxobsidens DD2	NC_016943	Bacteria	Actinobacteria
253	blva.001	1	Candidatus Blochmannia vafer str. BVAF	NC_014909	Bacteria	Proteobacteria	Gammaproteobacteria
254	boaf.001	1	Borrelia afzelii PKo	NC_008277	Bacteria	Spirochaetes
255	boaf.002	1	Borrelia afzelii PKo	NC_017238	Bacteria	Spirochaetes
256	boaf.003	1	Borrelia afzelii HLJ01	NC_018887	Bacteria	Spirochaetes
257	boav.001	1	Bordetella avium 197N	NC_010645	Bacteria	Proteobacteria	Betaproteobacteria
258	bobi.001	1	Borrelia bissettii DN127	NC_015921	Bacteria	Spirochaetes
259	bobr.001	1	Bordetella bronchiseptica RB50	NC_002927	Bacteria	Proteobacteria	Betaproteobacteria
260	bobr.002	1	Bordetella bronchiseptica MO149	NC_018829	Bacteria	Proteobacteria	Betaproteobacteria
261	bobr.003	1	Bordetella bronchiseptica 253	NC_019382	Bacteria	Proteobacteria	Betaproteobacteria
262	bobu.001	1	Borrelia burgdorferi B31	NC_001318	Bacteria	Spirochaetes
263	bobu.002	1	Borrelia burgdorferi ZS7	NC_011728	Bacteria	Spirochaetes
264	bobu.003	1	Borrelia burgdorferi N40	NC_017418	Bacteria	Spirochaetes
265	bobu.004	1	Borrelia burgdorferi JD1	NC_017403	Bacteria	Spirochaetes
266	bocr.001	1	Borrelia crocidurae str. Achema	NC_017808	Bacteria	Spirochaetes
267	bodu.001	1	Borrelia duttonii Ly	NC_011229	Bacteria	Spirochaetes
268	boga.001	1	Borrelia garinii PBi	NC_006156	Bacteria	Spirochaetes
269	boga.002	1	Borrelia garinii BgVir	NC_017717	Bacteria	Spirochaetes
270	boga.003	1	Borrelia garinii NMJW1	NC_018747	Bacteria	Spirochaetes
271	bohe.001	1	Borrelia hermsii DAH	NC_010673	Bacteria	Spirochaetes
272	bopa.001	1	Bordetella parapertussis 12822	NC_002928	Bacteria	Proteobacteria	Betaproteobacteria
273	bopa.002	1	Bordetella parapertussis Bpp5	NC_018828	Bacteria	Proteobacteria	Betaproteobacteria
274	bope.001	1	Bordetella pertussis Tohama I	NC_002929	Bacteria	Proteobacteria	Betaproteobacteria
275	bope.002	1	Bordetella pertussis CS	NC_017223	Bacteria	Proteobacteria	Betaproteobacteria
276	bope.003	1	Bordetella pertussis 18323	NC_018518	Bacteria	Proteobacteria	Betaproteobacteria
277	bopt.001	1	Bordetella petrii DSM 12804	NC_010170	Bacteria	Proteobacteria	Betaproteobacteria
278	bore.001	1	Borrelia recurrentis A1	NC_011244	Bacteria	Spirochaetes
279	botu.001	1	Borrelia turicatae 91E135	NC_008710	Bacteria	Spirochaetes
280	brab.001	2	Brucella abortus bv. 1 str. 9-941	NC_006932-NC_006933	Bacteria	Proteobacteria	Alphaproteobacteria
281	brab.002	2	Brucella abortus S19	NC_010742-NC_010740	Bacteria	Proteobacteria	Alphaproteobacteria
282	brab.003	2	Brucella abortus A13334	NC_016795-NC_016777	Bacteria	Proteobacteria	Alphaproteobacteria
283	brav.001	2	Brucella ovis ATCC 25840	NC_009505-NC_009504	Bacteria	Proteobacteria	Alphaproteobacteria
284	brbe.001	1	Brevibacillus brevis NBRC 100599	NC_012491	Bacteria	Firmicutes
285	brca.001	2	Brucella canis ATCC 23365	NC_010103-NC_010104	Bacteria	Proteobacteria	Alphaproteobacteria
286	brca.002	2	Brucella canis HSK A52141	NC_016778-NC_016796	Bacteria	Proteobacteria	Alphaproteobacteria
287	brfa.001	1	Brachybacterium faecium DSM 4810	NC_013172	Bacteria	Actinobacteria
288	brhy.001	1	Brachyspira hyodysenteriae WA1	NC_012225	Bacteria	Spirochaetes
289	brin.001	1	Brachyspira intermedia PWS/A	NC_017243	Bacteria	Spirochaetes
290	brja.001	1	Bradyrhizobium japonicum USDA 110	NC_004463	Bacteria	Proteobacteria	Alphaproteobacteria
291	brja.002	1	Bradyrhizobium japonicum USDA 6	NC_017249	Bacteria	Proteobacteria	Alphaproteobacteria
292	brme.001	2	Brucella melitensis bv. 1 str. 16M	NC_003317-NC_003318	Bacteria	Proteobacteria	Alphaproteobacteria
293	brme.002	2	Brucella melitensis biovar Abortus 2308	NC_007618-NC_007624	Bacteria	Proteobacteria	Alphaproteobacteria
294	brme.003	2	Brucella melitensis ATCC 23457	NC_012442-NC_012441	Bacteria	Proteobacteria	Alphaproteobacteria
295	brme.004	2	Brucella melitensis M28	NC_017244-NC_017245	Bacteria	Proteobacteria	Alphaproteobacteria
296	brme.005	2	Brucella melitensis M5-90	NC_017246-NC_017247	Bacteria	Proteobacteria	Alphaproteobacteria
297	brme.006	2	Brucella melitensis NI	NC_017248-NC_017283	Bacteria	Proteobacteria	Alphaproteobacteria
298	brmi.001	2	Brucella microti CCM 4915	NC_013119-NC_013118	Bacteria	Proteobacteria	Alphaproteobacteria
299	brmu.010	1	Brachyspira murdochii DSM 12563	NC_014150	Bacteria	Spirochaetes
300	brpi.001	1	Brachyspira pilosicoli 95/1000	NC_014330	Bacteria	Spirochaetes
301	brpi.002	1	Brachyspira pilosicoli WesB	NC_018604	Bacteria	Spirochaetes
302	brpi.003	1	Brachyspira pilosicoli B2904	NC_018607	Bacteria	Spirochaetes
303	brpi.004	1	Brachyspira pilosicoli P43/6/78	NC_019908	Bacteria	Spirochaetes
304	brpn.001	2	Brucella pinnipedialis B2/94	NC_015857-NC_015858	Bacteria	Proteobacteria	Alphaproteobacteria
305	brs2.001	1	Bradyrhizobium sp. S23321	NC_017082	Bacteria	Proteobacteria	Alphaproteobacteria
306	brsb.001	1	Brevundimonas subvibrioides ATCC 15264	NC_014375	Bacteria	Proteobacteria	Alphaproteobacteria
307	brsp.001	1	Bradyrhizobium sp. ORS 278	NC_009445	Bacteria	Proteobacteria	Alphaproteobacteria
308	brsp.002	1	Bradyrhizobium sp. BTAi1	NC_009485	Bacteria	Proteobacteria	Alphaproteobacteria
309	brsu.001	2	Brucella suis 1330	NC_004310-NC_004311	Bacteria	Proteobacteria	Alphaproteobacteria
310	brsu.002	2	Brucella suis ATCC 23445	NC_010169-NC_010167	Bacteria	Proteobacteria	Alphaproteobacteria
311	brsu.003	2	Brucella suis 1330	NC_017251-NC_017250	Bacteria	Proteobacteria	Alphaproteobacteria
312	brsu.004	2	Brucella suis VBI22	NC_016797-NC_016775	Bacteria	Proteobacteria	Alphaproteobacteria
313	bu38.001	3	Burkholderia sp. 383	NC_007510-NC_007511-NC_007509	Bacteria	Proteobacteria	Betaproteobacteria
314	buam.001	3	Burkholderia ambifaria MC40-6	NC_010551-NC_010552-NC_010557	Bacteria	Proteobacteria	Betaproteobacteria
315	buam.002	3	Burkholderia ambifaria AMMD	NC_008390-NC_008391-NC_008392	Bacteria	Proteobacteria	Betaproteobacteria
316	buap.001	1	Buchnera aphidicola str. Sg (Schizaphis graminum)	NC_004061	Bacteria	Proteobacteria	Gammaproteobacteria
317	buap.002	1	Buchnera aphidicola str. APS (Acyrthosiphon pisum)	NC_002528	Bacteria	Proteobacteria	Gammaproteobacteria
318	buap.003	1	Buchnera aphidicola str. Bp (Baizongia pistaciae)	NC_004545	Bacteria	Proteobacteria	Gammaproteobacteria
319	buap.004	1	Buchnera aphidicola str. Cc (Cinara cedri)	NC_008513	Bacteria	Proteobacteria	Gammaproteobacteria
320	buap.005	1	Buchnera aphidicola str. Tuc7 (Acyrthosiphon pisum)	NC_011834	Bacteria	Proteobacteria	Gammaproteobacteria
321	buap.006	1	Buchnera aphidicola str. 5A (Acyrthosiphon pisum)	NC_011833	Bacteria	Proteobacteria	Gammaproteobacteria
322	buap.007	1	Buchnera aphidicola str. LL01 (Acyrthosiphon pisum)	NC_017255	Bacteria	Proteobacteria	Gammaproteobacteria
323	buap.008	1	Buchnera aphidicola str. TLW03 (Acyrthosiphon pisum)	NC_017252	Bacteria	Proteobacteria	Gammaproteobacteria
324	buap.009	1	Buchnera aphidicola str. JF99 (Acyrthosiphon pisum)	NC_017253	Bacteria	Proteobacteria	Gammaproteobacteria
325	buap.010	1	Buchnera aphidicola str. JF98 (Acyrthosiphon pisum)	NC_017254	Bacteria	Proteobacteria	Gammaproteobacteria
326	buap.011	1	Buchnera aphidicola (Cinara tujafilina)	NC_015662	Bacteria	Proteobacteria	Gammaproteobacteria
327	buap.012	1	Buchnera aphidicola str. Ua (Uroleucon ambrosiae)	NC_017259	Bacteria	Proteobacteria	Gammaproteobacteria
328	buap.013	1	Buchnera aphidicola str. Ak (Acyrthosiphon kondoi)	NC_017256	Bacteria	Proteobacteria	Gammaproteobacteria
329	buc1.001	2	Burkholderia sp. CCGE1003	NC_014539-NC_014540	Bacteria	Proteobacteria	Betaproteobacteria
330	bucc.001	3	Burkholderia cenocepacia AU 1054	NC_008060-NC_008061-NC_008062	Bacteria	Proteobacteria	Betaproteobacteria
331	bucc.003	3	Burkholderia cenocepacia HI2424	NC_008542-NC_008543-NC_008544	Bacteria	Proteobacteria	Betaproteobacteria
332	bucc.004	3	Burkholderia cenocepacia MC0-3	NC_010508-NC_010512-NC_010515	Bacteria	Proteobacteria	Betaproteobacteria
333	bucc.005	2	Burkholderia cenocepacia J2315	NC_011000-NC_011001	Bacteria	Proteobacteria	Betaproteobacteria
334	buce.001	2	Burkholderia cepacia GG4	NC_018513-NC_018514	Bacteria	Proteobacteria	Betaproteobacteria
335	bucg.001	3	Burkholderia sp. CCGE1002	NC_014117-NC_014118-NC_014119	Bacteria	Proteobacteria	Betaproteobacteria
336	bucn.001	1	Burkholderia cenocepacia J2315	NC_011002	Bacteria	Proteobacteria	Betaproteobacteria
337	bugd.001	2	Burkholderia gladioli BSR3	NC_015381-NC_015376	Bacteria	Proteobacteria	Betaproteobacteria
338	buge.001	2	Burkholderia sp. CCGE1001	NC_015136-NC_015137	Bacteria	Proteobacteria	Betaproteobacteria
339	bugl.001	2	Burkholderia glumae BGR1	NC_012724-NC_012721	Bacteria	Proteobacteria	Betaproteobacteria
340	bukj.001	3	Burkholderia sp. KJ006	NC_017920-NC_017921-NC_017922	Bacteria	Proteobacteria	Betaproteobacteria
341	buma.001	2	Burkholderia mallei ATCC 23344	NC_006348-NC_006349	Bacteria	Proteobacteria	Betaproteobacteria
342	buma.002	2	Burkholderia mallei SAVP1	NC_008784-NC_008785	Bacteria	Proteobacteria	Betaproteobacteria
343	buma.003	2	Burkholderia mallei NCTC 10229	NC_008835-NC_008836	Bacteria	Proteobacteria	Betaproteobacteria
344	buma.005	2	Burkholderia mallei NCTC 10247	NC_009079-NC_009080	Bacteria	Proteobacteria	Betaproteobacteria
345	bumu.001	3	Burkholderia multivorans ATCC 17616	NC_010084-NC_010086-NC_010087	Bacteria	Proteobacteria	Betaproteobacteria
346	bumu.002	3	Burkholderia multivorans ATCC 17616	NC_010804-NC_010805-NC_010801	Bacteria	Proteobacteria	Betaproteobacteria
347	bupe.001	2	Burkholderia phenoliruptrix BR3459a	NC_018695-NC_018672	Bacteria	Proteobacteria	Betaproteobacteria
348	buph.001	2	Burkholderia phymatum STM815	NC_010622-NC_010623	Bacteria	Proteobacteria	Betaproteobacteria
349	bupr.001	2	Butyrivibrio proteoclasticus B316	NC_014387-NC_014388	Bacteria	Firmicutes
350	bups.001	2	Burkholderia pseudomallei K96243	NC_006350-NC_006351	Bacteria	Proteobacteria	Betaproteobacteria
351	bups.002	2	Burkholderia pseudomallei 1710b	NC_007434-NC_007435	Bacteria	Proteobacteria	Betaproteobacteria
352	bups.003	2	Burkholderia pseudomallei 668	NC_009074-NC_009075	Bacteria	Proteobacteria	Betaproteobacteria
353	bups.004	2	Burkholderia pseudomallei 1106a	NC_009076-NC_009078	Bacteria	Proteobacteria	Betaproteobacteria
354	bups.005	1	Burkholderia pseudomallei MSHR346	NC_012695	Bacteria	Proteobacteria	Betaproteobacteria
355	bups.006	2	Burkholderia pseudomallei 1026b	NC_017831-NC_017832	Bacteria	Proteobacteria	Betaproteobacteria
356	bups.007	2	Burkholderia pseudomallei BPC006	NC_018527-NC_018529	Bacteria	Proteobacteria	Betaproteobacteria
357	bupt.001	2	Burkholderia phytofirmans PsJN	NC_010681-NC_010676	Bacteria	Proteobacteria	Betaproteobacteria
358	burh.001	1	Burkholderia rhizoxinica HKI 454	NC_014722	Bacteria	Proteobacteria	Betaproteobacteria
359	buth.001	2	Burkholderia thailandensis E264	NC_007651-NC_007650	Bacteria	Proteobacteria	Betaproteobacteria
360	buvi.001	3	Burkholderia vietnamiensis G4	NC_009256-NC_009255-NC_009254	Bacteria	Proteobacteria	Betaproteobacteria
361	buxe.001	3	Burkholderia xenovorans LB400	NC_007951-NC_007952-NC_007953	Bacteria	Proteobacteria	Betaproteobacteria
362	buyi.001	3	Burkholderia sp. YI23	NC_016589-NC_016625-NC_016590	Bacteria	Proteobacteria	Betaproteobacteria
363	ca17.001	1	Carnobacterium sp. 17-4	NC_015391	Bacteria	Firmicutes
364	ca63.001	1	Calothrix sp. PCC 6303	NC_019751	Bacteria	Cyanobacteria
365	ca75.001	1	Calothrix sp. PCC 7507	NC_019682	Bacteria	Cyanobacteria
366	caac.001	1	Catenulispora acidiphila DSM 44928	NC_013131	Bacteria	Actinobacteria
367	caae.001	1	Caldilinea aerophila DSM 14535 = NBRC 104270	NC_017079	Bacteria	Chloroflexi
368	cabl.001	1	Candidatus Blochmannia floridanus	NC_005061	Bacteria	Proteobacteria	Gammaproteobacteria
369	cabl.002	1	Candidatus Blochmannia pennsylvanicus str. BPEN	NC_007292	Bacteria	Proteobacteria	Gammaproteobacteria
370	caca.001	1	Capnocytophaga canimorsus Cc5	NC_015846	Bacteria	Bacteroidetes
371	caco.001	1	Campylobacter concisus 13826	NC_009802	Bacteria	Proteobacteria	Epsilonproteobacteria
372	cacr.001	1	Caulobacter crescentus CB15	NC_002696	Bacteria	Proteobacteria	Alphaproteobacteria
373	cacr.002	1	Caulobacter crescentus NA1000	NC_011916	Bacteria	Proteobacteria	Alphaproteobacteria
374	cacu.001	1	Campylobacter curvus 525.92	NC_009715	Bacteria	Proteobacteria	Epsilonproteobacteria
375	caep.001	1	Cardinium endosymbiont cEper1 of Encarsia pergandiella	NC_018605	Bacteria	Bacteroidetes
376	caex.001	1	Caldisericum exile AZM16c01	NC_017096	Bacteria	Caldiserica
377	cafe.001	1	Campylobacter fetus subsp. fetus 82-40	NC_008599	Bacteria	Proteobacteria	Epsilonproteobacteria
378	cahd.001	1	Caldicellulosiruptor hydrothermalis 108	NC_014652	Bacteria	Firmicutes
379	caho.001	1	Campylobacter hominis ATCC BAA-381	NC_009714	Bacteria	Proteobacteria	Epsilonproteobacteria
380	cahy.001	1	Carboxydothermus hydrogenoformans Z-2901	NC_007503	Bacteria	Firmicutes
381	caje.001	1	Campylobacter jejuni subsp. jejuni NCTC 11168	NC_002163	Bacteria	Proteobacteria	Epsilonproteobacteria
382	caje.002	1	Campylobacter jejuni RM1221	NC_003912	Bacteria	Proteobacteria	Epsilonproteobacteria
383	caje.003	1	Campylobacter jejuni subsp. jejuni 81-176	NC_008787	Bacteria	Proteobacteria	Epsilonproteobacteria
384	caje.004	1	Campylobacter jejuni subsp. doylei 269.97	NC_009707	Bacteria	Proteobacteria	Epsilonproteobacteria
385	caje.005	1	Campylobacter jejuni subsp. jejuni 81116	NC_009839	Bacteria	Proteobacteria	Epsilonproteobacteria
386	caje.006	1	Campylobacter jejuni subsp. jejuni ICDCCJ07001	NC_014802	Bacteria	Proteobacteria	Epsilonproteobacteria
387	caje.007	1	Campylobacter jejuni subsp. jejuni IA3902	NC_017279	Bacteria	Proteobacteria	Epsilonproteobacteria
388	caje.008	1	Campylobacter jejuni subsp. jejuni M1	NC_017280	Bacteria	Proteobacteria	Epsilonproteobacteria
389	caje.009	1	Campylobacter jejuni subsp. jejuni S3	NC_017281	Bacteria	Proteobacteria	Epsilonproteobacteria
390	caje.010	1	Campylobacter jejuni subsp. jejuni NCTC 11168-BN148	NC_018521	Bacteria	Proteobacteria	Epsilonproteobacteria
391	caje.011	1	Campylobacter jejuni subsp. jejuni PT14	NC_018709	Bacteria	Proteobacteria	Epsilonproteobacteria
392	cak3.001	1	Caulobacter sp. K31	NC_010338	Bacteria	Proteobacteria	Alphaproteobacteria
393	cakn.001	1	Caldicellulosiruptor kristjanssonii 177R1B	NC_014721	Bacteria	Firmicutes
394	cakr.001	1	Caldicellulosiruptor kronotskyensis 2002	NC_014720	Bacteria	Firmicutes
395	cala.001	1	Campylobacter lari RM2100	NC_012039	Bacteria	Proteobacteria	Epsilonproteobacteria
396	calc.001	1	Caldicellulosiruptor lactoaceticus 6A	NC_015949	Bacteria	Firmicutes
397	caml.001	1	Carnobacterium maltaromaticum LMA28	NC_019425	Bacteria	Firmicutes
398	cani.001	1	Calditerrivibrio nitroreducens DSM 19672	NC_014758	Bacteria	Deferribacteres
399	caob.001	1	Caldicellulosiruptor obsidiansis OB47	NC_014392	Bacteria	Firmicutes
400	caoc.001	1	Capnocytophaga ochracea DSM 7271	NC_013162	Bacteria	Bacteroidetes
401	caow.001	1	Caldicellulosiruptor owensensis OL	NC_014657	Bacteria	Firmicutes
402	cape.001	1	Candidatus Pelagibacter ubique HTCC1062	NC_007205	Bacteria	Proteobacteria	Alphaproteobacteria
403	caru.001	1	Candidatus Carsonella ruddii PV	NC_008512	Bacteria	Proteobacteria	Gammaproteobacteria
404	caru.002	1	Candidatus Carsonella ruddii CE isolate Thao2000	NC_018414	Bacteria	Proteobacteria	Gammaproteobacteria
405	caru.003	1	Candidatus Carsonella ruddii CS isolate Thao2000	NC_018415	Bacteria	Proteobacteria	Gammaproteobacteria
406	caru.004	1	Candidatus Carsonella ruddii HC isolate Thao2000	NC_018416	Bacteria	Proteobacteria	Gammaproteobacteria
407	caru.005	1	Candidatus Carsonella ruddii HT isolate Thao2000	NC_018417	Bacteria	Proteobacteria	Gammaproteobacteria
408	caru.006	1	Candidatus Carsonella ruddii PC isolate NHV	NC_018418	Bacteria	Proteobacteria	Gammaproteobacteria
409	casa.001	1	Caldicellulosiruptor saccharolyticus DSM 8903	NC_009437	Bacteria	Firmicutes
410	case.001	1	Caulobacter segnis ATCC 21756	NC_014100	Bacteria	Proteobacteria	Alphaproteobacteria
411	ceal.001	1	Cellulophaga algicola DSM 14237	NC_014934	Bacteria	Bacteroidetes
412	cefi.001	1	Cellulomonas fimi ATCC 484	NC_015514	Bacteria	Actinobacteria
413	cefl.001	1	Cellulomonas flavigena DSM 20109	NC_014151	Bacteria	Actinobacteria
414	cegi.001	1	Cellvibrio gilvus ATCC 13127	NC_015671	Bacteria	Actinobacteria
415	ceja.001	1	Cellvibrio japonicus Ueda107	NC_010995	Bacteria	Proteobacteria	Gammaproteobacteria
416	cely.001	1	Cellulophaga lytica DSM 7489	NC_015167	Bacteria	Bacteroidetes
417	chab.001	1	Chlamydophila abortus S26/3	NC_004552	Bacteria	Chlamydiae
418	chag.001	1	Chloroflexus aggregans DSM 9485	NC_011831	Bacteria	Chloroflexi
419	chau.001	1	Chloroflexus aurantiacus J-10-fl	NC_010175	Bacteria	Chloroflexi
420	chca.001	1	Chlamydophila caviae GPIC	NC_003361	Bacteria	Chlamydiae
421	chch.001	1	Chlorobium chlorochromatii CaD3	NC_007514	Bacteria	Chlorobi
422	chfe.001	1	Chlamydophila felis Fe/C-56	NC_007899	Bacteria	Chlamydiae
423	chli.001	1	Chlorobium limicola DSM 245	NC_010803	Bacteria	Chlorobi
424	chlu.001	1	Chlorobium luteolum DSM 273	NC_007512	Bacteria	Chlorobi
425	chmi.001	1	Chamaesiphon minutus PCC 6605	NC_019697	Bacteria	Cyanobacteria
426	chmu.001	1	Chlamydia muridarum Nigg	NC_002620	Bacteria	Chlamydiae
427	chpa.001	1	Chlorobaculum parvum NCIB 8327	NC_011027	Bacteria	Chlorobi
428	chpe.001	1	Chlamydophila pecorum E58	NC_015408	Bacteria	Chlamydiae
429	chph.001	1	Chlorobium phaeobacteroides DSM 266	NC_008639	Bacteria	Chlorobi
430	chph.002	1	Chlorobium phaeobacteroides BS1	NC_010831	Bacteria	Chlorobi
431	chpi.001	1	Chitinophaga pinensis DSM 2588	NC_013132	Bacteria	Bacteroidetes
432	chpn.001	1	Chlamydophila pneumoniae AR39	NC_002179	Bacteria	Chlamydiae
433	chpn.002	1	Chlamydophila pneumoniae CWL029	NC_000922	Bacteria	Chlamydiae
434	chpn.003	1	Chlamydophila pneumoniae LPCoLN	NC_017285	Bacteria	Chlamydiae
435	chpn.004	1	Chlamydophila pneumoniae TW-183	NC_005043	Bacteria	Chlamydiae
436	chpn.010	1	Chlamydophila pneumoniae J138	NC_002491	Bacteria	Chlamydiae
437	chps.001	1	Chlamydophila psittaci 6BC	NC_015470	Bacteria	Chlamydiae
438	chps.002	1	Chlamydophila psittaci 01DC11	NC_017289	Bacteria	Chlamydiae
439	chps.003	1	Chlamydophila psittaci 02DC15	NC_017292	Bacteria	Chlamydiae
440	chps.004	1	Chlamydophila psittaci C19/98	NC_017291	Bacteria	Chlamydiae
441	chps.005	1	Chlamydophila psittaci 08DC60	NC_017290	Bacteria	Chlamydiae
442	chps.006	1	Chlamydophila psittaci 6BC	NC_017287	Bacteria	Chlamydiae
443	chps.007	1	Chlamydophila psittaci RD1	NC_014796	Bacteria	Chlamydiae
444	chps.008	1	Chlamydia psittaci 84/55	NC_018619	Bacteria	Chlamydiae
445	chps.009	1	Chlamydia psittaci GR9	NC_018620	Bacteria	Chlamydiae
446	chps.010	1	Chlamydia psittaci VS225	NC_018621	Bacteria	Chlamydiae
447	chps.011	1	Chlamydia psittaci WS/RT/E30	NC_018622	Bacteria	Chlamydiae
448	chps.012	1	Chlamydia psittaci M56	NC_018623	Bacteria	Chlamydiae
449	chps.013	1	Chlamydia psittaci WC	NC_018624	Bacteria	Chlamydiae
450	chps.014	1	Chlamydia psittaci CP3	NC_018625	Bacteria	Chlamydiae
451	chps.015	1	Chlamydia psittaci NJ1	NC_018626	Bacteria	Chlamydiae
452	chps.016	1	Chlamydia psittaci MN	NC_018627	Bacteria	Chlamydiae
453	chps.017	1	Chlamydia psittaci 01DC12	NC_019391	Bacteria	Chlamydiae
454	chsa.001	1	Chromohalobacter salexigens DSM 3043	NC_007963	Bacteria	Proteobacteria	Gammaproteobacteria
455	chsp.001	1	Chloroflexus sp. Y-400-fl	NC_012032	Bacteria	Chloroflexi
456	chta.001	1	Chroococcidiopsis thermalis PCC 7203	NC_019695	Bacteria	Cyanobacteria
457	chte.001	1	Chlorobium tepidum TLS	NC_002932	Bacteria	Chlorobi
458	chth.001	1	Chloroherpeton thalassium ATCC 35110	NC_011026	Bacteria	Chlorobi
459	chtm.001	2	Candidatus Chloracidobacterium thermophilum B	NC_016024-NC_016025	Bacteria	Acidobacteria
460	chtr.001	1	Chlamydia trachomatis D/UW-3/CX	NC_000117	Bacteria	Chlamydiae
461	chtr.002	1	Chlamydia trachomatis A/HAR-13	NC_007429	Bacteria	Chlamydiae
462	chtr.003	1	Chlamydia trachomatis L2b/UCH-1/proctitis	NC_010280	Bacteria	Chlamydiae
463	chtr.004	1	Chlamydia trachomatis 434/Bu	NC_010287	Bacteria	Chlamydiae
464	chtr.005	1	Chlamydia trachomatis B/Jali20/OT	NC_012686	Bacteria	Chlamydiae
465	chtr.006	1	Chlamydia trachomatis B/TZ1A828/OT	NC_012687	Bacteria	Chlamydiae
466	chtr.007	1	Chlamydia trachomatis E/11023	NC_017431	Bacteria	Chlamydiae
467	chtr.008	1	Chlamydia trachomatis E/150	NC_017439	Bacteria	Chlamydiae
468	chtr.009	1	Chlamydia trachomatis G/9768	NC_017429	Bacteria	Chlamydiae
469	chtr.010	1	Chlamydia trachomatis G/11222	NC_017430	Bacteria	Chlamydiae
470	chtr.011	1	Chlamydia trachomatis G/11074	NC_017440	Bacteria	Chlamydiae
471	chtr.012	1	Chlamydia trachomatis Sweden2	NC_017441	Bacteria	Chlamydiae
472	chtr.013	1	Chlamydia trachomatis G/9301	NC_017432	Bacteria	Chlamydiae
473	chtr.014	1	Chlamydia trachomatis D-EC	NC_017434	Bacteria	Chlamydiae
474	chtr.015	1	Chlamydia trachomatis D-LC	NC_017436	Bacteria	Chlamydiae
475	chtr.016	1	Chlamydia trachomatis A2497	NC_017437	Bacteria	Chlamydiae
476	chtr.017	1	Chlamydia trachomatis L2c	NC_015744	Bacteria	Chlamydiae
477	chtr.018	1	Chlamydia trachomatis A2497	NC_016798	Bacteria	Chlamydiae
478	chtr.019	1	Chlamydia trachomatis F/SW4	NC_017951	Bacteria	Chlamydiae
479	chtr.020	1	Chlamydia trachomatis E/SW3	NC_017952	Bacteria	Chlamydiae
480	chtr.021	1	Chlamydia trachomatis F/SW5	NC_017953	Bacteria	Chlamydiae
481	chvi.001	1	Chromobacterium violaceum ATCC 12472	NC_005085	Bacteria	Proteobacteria	Betaproteobacteria
482	ciko.001	1	Citrobacter koseri ATCC BAA-895	NC_009792	Bacteria	Proteobacteria	Gammaproteobacteria
483	ciro.001	1	Citrobacter rodentium ICC168	NC_013716	Bacteria	Proteobacteria	Gammaproteobacteria
484	clac.001	1	Clostridium acetobutylicum ATCC 824	NC_003030	Bacteria	Firmicutes
485	clac.002	1	Clostridium acetobutylicum EA 2018	NC_017295	Bacteria	Firmicutes
486	clac.003	1	Clostridium acetobutylicum DSM 1731	NC_015687	Bacteria	Firmicutes
487	clad.001	1	Clostridium acidurici 9a	NC_018664	Bacteria	Firmicutes
488	clai.001	1	Candidatus Cloacamonas acidaminovorans.	NS_000195	Bacteria	candidat
489	clbe.001	1	Clostridium beijerinckii NCIMB 8052	NC_009617	Bacteria	Firmicutes
490	clbn.001	1	Clostridium sp. BNL1100	NC_016791	Bacteria	Firmicutes
491	clbo.001	1	Clostridium botulinum B1 str. Okra	NC_010516	Bacteria	Firmicutes
492	clbo.002	1	Clostridium botulinum A3 str. Loch Maree	NC_010520	Bacteria	Firmicutes
493	clbo.003	1	Clostridium botulinum B str. Eklund 17B	NC_010674	Bacteria	Firmicutes
494	clbo.004	1	Clostridium botulinum E3 str. Alaska E43	NC_010723	Bacteria	Firmicutes
495	clbo.005	1	Clostridium botulinum A str. ATCC 3502	NC_009495	Bacteria	Firmicutes
496	clbo.006	1	Clostridium botulinum A str. ATCC 19397	NC_009697	Bacteria	Firmicutes
497	clbo.007	1	Clostridium botulinum F str. Langeland	NC_009699	Bacteria	Firmicutes
498	clbo.008	1	Clostridium botulinum A str. Hall	NC_009698	Bacteria	Firmicutes
499	clbo.009	1	Clostridium botulinum Ba4 str. 657	NC_012658	Bacteria	Firmicutes
500	clbo.010	1	Clostridium botulinum A2 str. Kyoto	NC_012563	Bacteria	Firmicutes
501	clbo.011	1	Clostridium botulinum BKT015925	NC_015425	Bacteria	Firmicutes
502	clbo.012	1	Clostridium botulinum F str. 230613	NC_017297	Bacteria	Firmicutes
503	clbo.013	1	Clostridium botulinum H04402 065	NC_017299	Bacteria	Firmicutes
504	clca.001	1	Clostridium clariflavum DSM 19732	NC_016627	Bacteria	Firmicutes
505	clce.001	1	Clostridium cellulolyticum H10	NC_011898	Bacteria	Firmicutes
506	clcl.001	1	Clostridium cellulovorans 743B	NC_014393	Bacteria	Firmicutes
507	cldi.001	1	Clostridium difficile 630	NC_009089	Bacteria	Firmicutes
508	cldi.002	1	Clostridium difficile R20291	NC_013316	Bacteria	Firmicutes
509	cldi.003	1	Clostridium difficile CD196	NC_013315	Bacteria	Firmicutes
510	cldi.009	1	Clostridium difficile BI1	NC_017179	Bacteria	Firmicutes
511	clge.001	1	Clostridiales genomosp. BVAB3 str. UPII9-5	NC_013895	Bacteria	Firmicutes
512	clkl.001	1	Clostridium kluyveri DSM 555	NC_009706	Bacteria	Firmicutes
513	clkl.002	1	Clostridium kluyveri NBRC 12016	NC_011837	Bacteria	Firmicutes
514	clle.001	1	Clostridium lentocellum DSM 5427	NC_015275	Bacteria	Firmicutes
515	cllj.001	1	Clostridium ljungdahlii DSM 13528	NC_014328	Bacteria	Firmicutes
516	clmi.001	1	Clavibacter michiganensis subsp. sepedonicus	NC_010407	Bacteria	Actinobacteria
517	clmi.002	1	Clavibacter michiganensis subsp. michiganensis NCPPB 382	NC_009480	Bacteria	Actinobacteria
518	clno.001	1	Clostridium novyi NT	NC_008593	Bacteria	Firmicutes
519	clpe.001	1	Clostridium perfringens str. 13	NC_003366	Bacteria	Firmicutes
520	clpe.002	1	Clostridium perfringens ATCC 13124	NC_008261	Bacteria	Firmicutes
521	clpe.003	1	Clostridium perfringens SM101	NC_008262	Bacteria	Firmicutes
522	clph.001	1	Clostridium phytofermentans ISDg	NC_010001	Bacteria	Firmicutes
523	clsa.001	1	Clostridium saccharolyticum WM1	NC_014376	Bacteria	Firmicutes
524	clse.001	1	Clostridium stercorarium subsp. stercorarium DSM 8532	NC_020134	Bacteria	Firmicutes
525	clst.001	1	Clostridium sticklandii DSM 519	NC_014614	Bacteria	Firmicutes
526	clsy.001	1	Clostridium sp. SY8519	NC_015737	Bacteria	Firmicutes
527	clte.001	1	Clostridium tetani E88	NC_004557	Bacteria	Firmicutes
528	clth.001	1	Clostridium thermocellum ATCC 27405	NC_009012	Bacteria	Firmicutes
529	clth.002	1	Clostridium thermocellum DSM 1313	NC_017304	Bacteria	Firmicutes
530	coak.001	1	Coraliomargarita akajimensis DSM 45221	NC_014008	Bacteria	Verrucomicrobia
531	coau.001	1	Corynebacterium aurimucosum ATCC 700975	NC_012590	Bacteria	Actinobacteria
532	cobu.001	1	Coxiella burnetii RSA 493	NC_002971	Bacteria	Proteobacteria	Gammaproteobacteria
533	cobu.002	1	Coxiella burnetii RSA 331	NC_010117	Bacteria	Proteobacteria	Gammaproteobacteria
534	cobu.003	1	Coxiella burnetii CbuG Q212	NC_011527	Bacteria	Proteobacteria	Gammaproteobacteria
535	cobu.004	1	Coxiella burnetii CbuK Q154	NC_011528	Bacteria	Proteobacteria	Gammaproteobacteria
536	cobu.005	1	Coxiella burnetii Dugway 5J108-111	NC_009727	Bacteria	Proteobacteria	Gammaproteobacteria
537	coco.001	1	Corallococcus coralloides DSM 2259	NC_017030	Bacteria	Proteobacteria	Deltaproteobacteria
538	codi.001	1	Corynebacterium diphtheriae NCTC 13129	NC_002935	Bacteria	Actinobacteria
539	codi.002	1	Corynebacterium diphtheriae 241	NC_016782	Bacteria	Actinobacteria
540	codi.003	1	Corynebacterium diphtheriae 31A	NC_016799	Bacteria	Actinobacteria
541	codi.004	1	Corynebacterium diphtheriae BH8	NC_016800	Bacteria	Actinobacteria
542	codi.005	1	Corynebacterium diphtheriae C7 (beta)	NC_016801	Bacteria	Actinobacteria
543	codi.006	1	Corynebacterium diphtheriae CDCE 8392	NC_016785	Bacteria	Actinobacteria
544	codi.007	1	Corynebacterium diphtheriae HC01	NC_016786	Bacteria	Actinobacteria
545	codi.008	1	Corynebacterium diphtheriae HC02	NC_016802	Bacteria	Actinobacteria
546	codi.009	1	Corynebacterium diphtheriae HC04	NC_016788	Bacteria	Actinobacteria
547	codi.010	1	Corynebacterium diphtheriae INCA 402	NC_016783	Bacteria	Actinobacteria
548	codi.011	1	Corynebacterium diphtheriae PW8	NC_016789	Bacteria	Actinobacteria
549	codi.012	1	Corynebacterium diphtheriae VA01	NC_016790	Bacteria	Actinobacteria
550	codi.013	1	Corynebacterium diphtheriae HC03	NC_016787	Bacteria	Actinobacteria
551	coef.001	1	Corynebacterium efficiens YS-314	NC_004369	Bacteria	Actinobacteria
552	cofu.001	1	Collimonas fungivorans Ter331	NC_015856	Bacteria	Proteobacteria	Betaproteobacteria
553	cogl.001	1	Corynebacterium glutamicum ATCC 13032	NC_006958	Bacteria	Actinobacteria
554	cogl.002	1	Corynebacterium glutamicum ATCC 13032	NC_003450	Bacteria	Actinobacteria
555	cogl.004	1	Corynebacterium glutamicum R	NC_009342	Bacteria	Actinobacteria
556	cogo.001	1	Coriobacterium glomerans PW2	NC_015389	Bacteria	Actinobacteria
557	coje.001	1	Corynebacterium jeikeium K411	NC_007164	Bacteria	Actinobacteria
558	cokr.001	1	Corynebacterium kroppenstedtii DSM 44385	NC_012704	Bacteria	Actinobacteria
559	cope.001	1	Corynebacterium pseudotuberculosis 1002	NC_017300	Bacteria	Actinobacteria
560	cope.002	1	Corynebacterium pseudotuberculosis I19	NC_017303	Bacteria	Actinobacteria
561	cope.003	1	Corynebacterium pseudotuberculosis C231	NC_017301	Bacteria	Actinobacteria
562	cope.004	1	Corynebacterium pseudotuberculosis 42/02-A	NC_017306	Bacteria	Actinobacteria
563	cope.005	1	Corynebacterium pseudotuberculosis 258	NC_017945	Bacteria	Actinobacteria
564	cope.006	1	Corynebacterium pseudotuberculosis 1/06-A	NC_017308	Bacteria	Actinobacteria
565	cope.007	1	Corynebacterium pseudotuberculosis 267	NC_017462	Bacteria	Actinobacteria
566	cope.008	1	Corynebacterium pseudotuberculosis 316	NC_016932	Bacteria	Actinobacteria
567	cope.009	1	Corynebacterium pseudotuberculosis 31	NC_017730	Bacteria	Actinobacteria
568	cope.010	1	Corynebacterium pseudotuberculosis 3/99-5	NC_016781	Bacteria	Actinobacteria
569	cope.011	1	Corynebacterium pseudotuberculosis CIP 52.97	NC_017307	Bacteria	Actinobacteria
570	cope.012	1	Corynebacterium pseudotuberculosis P54B96	NC_017031	Bacteria	Actinobacteria
571	cope.013	1	Corynebacterium pseudotuberculosis PAT10	NC_017305	Bacteria	Actinobacteria
572	cope.014	1	Corynebacterium pseudotuberculosis Cp162	NC_018019	Bacteria	Actinobacteria
573	copr.001	1	Coprothermobacter proteolyticus DSM 5265	NC_011295	Bacteria	Firmicutes
574	cops.001	1	Colwellia psychrerythraea 34H	NC_003910	Bacteria	Proteobacteria	Gammaproteobacteria
575	copt.001	1	Corynebacterium pseudotuberculosis FRC41	NC_014329	Bacteria	Actinobacteria
576	core.001	1	Corynebacterium resistens DSM 45100	NC_015673	Bacteria	Actinobacteria
577	cote.002	1	Comamonas testosteroni CNB-2	NC_013446	Bacteria	Proteobacteria	Betaproteobacteria
578	coul.001	1	Corynebacterium ulcerans BR-AD22	NC_015683	Bacteria	Actinobacteria
579	coul.002	1	Corynebacterium ulcerans 809	NC_017317	Bacteria	Actinobacteria
580	coul.003	1	Corynebacterium ulcerans 0102	NC_018101	Bacteria	Actinobacteria
581	cour.001	1	Corynebacterium urealyticum DSM 7109	NC_010545	Bacteria	Actinobacteria
582	cova.001	1	Corynebacterium variabile DSM 44702	NC_015859	Bacteria	Actinobacteria
583	cowo.001	1	Conexibacter woesei DSM 14684	NC_013739	Bacteria	Actinobacteria
584	crat.001	1	Croceibacter atlanticus HTCC2559	NC_014230	Bacteria	Bacteroidetes
585	crcu.001	1	Cryptobacterium curtum DSM 15641	NC_013170	Bacteria	Actinobacteria
586	crep.001	1	Crinalium epipsammum PCC 9333	NC_019753	Bacteria	Cyanobacteria
587	crsa.001	1	Cronobacter sakazakii ES15	NC_017933	Bacteria	Proteobacteria	Gammaproteobacteria
588	crtu.001	1	Cronobacter turicensis z3032	NC_013282	Bacteria	Proteobacteria	Gammaproteobacteria
589	cume.001	2	Cupriavidus metallidurans CH34	NC_007973-NC_007974	Bacteria	Proteobacteria	Betaproteobacteria
590	cune.001	2	Cupriavidus necator N-1	NC_015726-NC_015723	Bacteria	Proteobacteria	Betaproteobacteria
591	cuta.001	2	Cupriavidus taiwanensis LMG 19424	NC_010528-NC_010530	Bacteria	Proteobacteria	Betaproteobacteria
592	cyap.001	1	Cyanobacterium aponinum PCC 10605	NC_019776	Bacteria	Cyanobacteria
593	cygr.001	1	Cyanobium gracile PCC 6307	NC_019675	Bacteria	Cyanobacteria
594	cyhu.001	1	Cytophaga hutchinsonii ATCC 33406	NC_008255	Bacteria	Bacteroidetes
595	cyma.001	1	Cyclobacterium marinum DSM 745	NC_015914	Bacteria	Bacteroidetes
596	cyp1.001	1	Cycloclasticus sp. P1	NC_018697	Bacteria	Proteobacteria	Gammaproteobacteria
597	cysa.001	1	Cyanobacterium stanieri PCC 7202	NC_019778	Bacteria	Cyanobacteria
598	cyst.001	1	Cylindrospermum stagnale PCC 7417	NC_019757	Bacteria	Cyanobacteria
599	cytc.001	2	Cyanothece sp. ATCC 51142	NC_010546-NC_010547	Bacteria	Cyanobacteria
600	cytc.002	1	Cyanothece sp. PCC 8801	NC_011726	Bacteria	Cyanobacteria
601	cytc.003	1	Cyanothece sp. PCC 7424	NC_011729	Bacteria	Cyanobacteria
602	cytc.004	1	Cyanothece sp. PCC 7425	NC_011884	Bacteria	Cyanobacteria
603	cytc.005	1	Cyanothece sp. PCC 8802	NC_013161	Bacteria	Cyanobacteria
604	cytc.006	1	Cyanothece sp. PCC 7822	NC_014501	Bacteria	Cyanobacteria
605	cyuc.001	1	Cyanobacterium UCYN-A	NC_013771	Bacteria	Cyanobacteria
606	cyye.001	1	Synechococcus sp. JA-3-3Ab	NC_007775	Bacteria	Cyanobacteria
607	cyye.002	1	Synechococcus sp. JA-2-3B'a(2-13)	NC_007776	Bacteria	Cyanobacteria
608	dasa.001	1	Dactylococcopsis salina PCC 8305	NC_019780	Bacteria	Cyanobacteria
609	deac.001	1	Delftia acidovorans SPH-1	NC_010002	Bacteria	Proteobacteria	Betaproteobacteria
610	deae.001	1	Denitrovibrio acetiphilus DSM 12809	NC_013943	Bacteria	Deferribacteres
611	deaf.001	1	Desulfovibrio africanus str. Walvis Bay	NC_016629	Bacteria	Proteobacteria	Deltaproteobacteria
612	deai.001	1	Desulfosporosinus acidiphilus SJ4	NC_018068	Bacteria	Firmicutes
613	deak.001	1	Desulfurivibrio alkaliphilus AHT2	NC_014216	Bacteria	Proteobacteria	Deltaproteobacteria
614	deal.001	1	Desulfatibacillum alkenivorans AK-01	NC_011768	Bacteria	Proteobacteria	Deltaproteobacteria
615	deao.001	1	Desulfobacca acetoxidans DSM 11109	NC_015388	Bacteria	Proteobacteria	Deltaproteobacteria
616	dear.001	1	Dechloromonas aromatica RCB	NC_007298	Bacteria	Proteobacteria	Betaproteobacteria
617	deas.001	1	Desulfovibrio aespoeensis Aspo-2	NC_014844	Bacteria	Proteobacteria	Deltaproteobacteria
618	deat.001	1	Desulfobacterium autotrophicum HRM2	NC_012108	Bacteria	Proteobacteria	Deltaproteobacteria
619	deau.001	1	Candidatus Desulforudis audaxviator MP104C	NC_010424	Bacteria	Firmicutes
620	deax.001	1	Desulfotomaculum acetoxidans DSM 771	NC_013216	Bacteria	Firmicutes
621	deba.001	1	Desulfomicrobium baculatum DSM 4028	NC_013173	Bacteria	Proteobacteria	Deltaproteobacteria
622	debr.001	1	Desulfarculus baarsii DSM 2075	NC_014365	Bacteria	Proteobacteria	Deltaproteobacteria
623	deca.001	1	Desulfotomaculum carboxydivorans CO-1-SRB	NC_015565	Bacteria	Firmicutes
624	decf.001	1	Dehalobacter sp. CF	NC_018867	Bacteria	Firmicutes
625	decs.001	1	Delftia sp. Cs1-4	NC_015563	Bacteria	Proteobacteria	Betaproteobacteria
626	dedc.001	1	Dehalobacter sp. DCA	NC_018866	Bacteria	Firmicutes
627	dede.001	1	Desulfovibrio alaskensis G20	NC_007519	Bacteria	Proteobacteria	Deltaproteobacteria
628	dede.002	1	Desulfovibrio desulfuricans subsp. desulfuricans str. ATCC 27774	NC_011883	Bacteria	Proteobacteria	Deltaproteobacteria
629	dedh.001	1	Desulfitobacterium dehalogenans ATCC 51507	NC_018017	Bacteria	Firmicutes
630	dedi.001	1	Desulfitobacterium dichloroeliminans LMG P-21439	NC_019903	Bacteria	Firmicutes
631	deds.001	1	Deferribacter desulfuricans SSM1	NC_013939	Bacteria	Deferribacteres
632	dedu.001	1	Desulfovibrio desulfuricans ND132	NC_016803	Bacteria	Proteobacteria	Deltaproteobacteria
633	deet.001	1	Dehalococcoides ethenogenes 195	NC_002936	Bacteria	Chloroflexi
634	dege.001	1	Deinococcus geothermalis DSM 11300	NC_008025	Bacteria	Deinococcus-Thermus
635	dego.001	1	Deinococcus gobiensis I-0	NC_017790	Bacteria	Deinococcus-Thermus
636	degt.001	1	Dehalococcoides sp. GT	NC_013890	Bacteria	Chloroflexi
637	deha.001	1	Desulfitobacterium hafniense Y51	NC_007907	Bacteria	Firmicutes
638	deha.002	1	Desulfitobacterium hafniense DCB-2	NC_011830	Bacteria	Firmicutes
639	dehy.001	1	Desulfovibrio hydrothermalis AM13 = DSM 14728	NC_020055	Bacteria	Proteobacteria	Deltaproteobacteria
640	dein.001	1	Desulfurispirillum indicum S5	NC_014836	Bacteria	Chrysiogenetes
641	deku.001	1	Desulfotomaculum kuznetsovii DSM 6115	NC_015573	Bacteria	Firmicutes
642	dely.001	1	Dehalogenimonas lykanthroporepellens BL-DC-9	NC_014314	Bacteria	Chloroflexi
643	dema.001	1	Desulfovibrio magneticus RS-1	NC_012796	Bacteria	Proteobacteria	Deltaproteobacteria
644	deme.001	1	Desulfosporosinus meridiei DSM 13257	NC_018515	Bacteria	Firmicutes
645	demr.001	1	Deinococcus maricopensis DSM 21211	NC_014958	Bacteria	Deinococcus-Thermus
646	deol.001	1	Desulfococcus oleovorans Hxd3	NC_009943	Bacteria	Proteobacteria	Deltaproteobacteria
647	deor.001	1	Desulfosporosinus orientis DSM 765	NC_016584	Bacteria	Firmicutes
648	depe.001	1	Deinococcus peraridilitoris DSM 19664	NC_019793	Bacteria	Deinococcus-Thermus
649	depr.001	1	Desulfobulbus propionicus DSM 2032	NC_014972	Bacteria	Proteobacteria	Deltaproteobacteria
650	deps.001	1	Desulfotalea psychrophila LSv54	NC_006138	Bacteria	Proteobacteria	Deltaproteobacteria
651	dept.001	1	Deinococcus proteolyticus MRP	NC_015161	Bacteria	Deinococcus-Thermus
652	dera.001	2	Deinococcus radiodurans R1	NC_001263-NC_001264	Bacteria	Deinococcus-Thermus
653	dere.001	1	Desulfotomaculum reducens MI-1	NC_009253	Bacteria	Firmicutes
654	deru.001	1	Desulfotomaculum ruminis DSM 2154	NC_015589	Bacteria	Firmicutes
655	desa.001	1	Desulfovibrio salexigens DSM 2638	NC_012881	Bacteria	Proteobacteria	Deltaproteobacteria
656	dese.001	1	Deinococcus deserti VCD115	NC_012526	Bacteria	Deinococcus-Thermus
657	desp.001	1	Dehalococcoides sp. CBDB1	NC_007356	Bacteria	Chloroflexi
658	desp.002	1	Dehalococcoides sp. BAV1	NC_009455	Bacteria	Chloroflexi
659	desu.001	1	Dechlorosoma suillum PS	NC_016616	Bacteria	Proteobacteria	Betaproteobacteria
660	deth.001	1	Desulfurobacterium thermolithotrophum DSM 11699	NC_015185	Bacteria	Aquificae
661	deti.001	1	Desulfomonile tiedjei DSM 6799	NC_018025	Bacteria	Proteobacteria	Deltaproteobacteria
662	deto.001	1	Desulfobacula toluolica Tol2	NC_018645	Bacteria	Proteobacteria	Deltaproteobacteria
663	devs.001	1	Dehalococcoides sp. VS	NC_013552	Bacteria	Chloroflexi
664	devu.001	1	Desulfovibrio vulgaris str. Hildenborough	NC_002937	Bacteria	Proteobacteria	Deltaproteobacteria
665	devu.002	1	Desulfovibrio vulgaris DP4	NC_008751	Bacteria	Proteobacteria	Deltaproteobacteria
666	devu.003	1	Desulfovibrio vulgaris str. 'Miyazaki F'	NC_011769	Bacteria	Proteobacteria	Deltaproteobacteria
667	devu.004	1	Desulfovibrio vulgaris RCH1	NC_017310	Bacteria	Proteobacteria	Deltaproteobacteria
668	dhre.001	1	Desulfohalobium retbaense DSM 5692	NC_013223	Bacteria	Proteobacteria	Deltaproteobacteria
669	dida.001	1	Dickeya dadantii Ech703	NC_012880	Bacteria	Proteobacteria	Gammaproteobacteria
670	dida.002	1	Dickeya dadantii Ech586	NC_013592	Bacteria	Proteobacteria	Gammaproteobacteria
671	dida.003	1	Dickeya dadantii 3937	NC_014500	Bacteria	Proteobacteria	Gammaproteobacteria
672	dino.001	1	Dichelobacter nodosus VCS1703A	NC_009446	Bacteria	Proteobacteria	Gammaproteobacteria
673	dish.001	1	Dinoroseobacter shibae DFL 12	NC_009952	Bacteria	Proteobacteria	Alphaproteobacteria
674	disp.001	1	Acidovorax ebreus TPSY	NC_011992	Bacteria	Proteobacteria	Betaproteobacteria
675	dith.001	1	Dictyoglomus thermophilum H-6-12	NC_011297	Bacteria	Dictyoglomi
676	ditu.001	1	Dictyoglomus turgidum DSM 6724	NC_011661	Bacteria	Dictyoglomi
677	dize.001	1	Dickeya zeae Ech1591	NC_012912	Bacteria	Proteobacteria	Gammaproteobacteria
678	dyfe.001	1	Dyadobacter fermentans DSM 18053	NC_013037	Bacteria	Bacteroidetes
679	ecvi.001	1	Echinicola vietnamensis DSM 17526	NC_019904	Bacteria	Bacteroidetes
680	edic.001	1	Edwardsiella ictaluri 93-146	NC_012779	Bacteria	Proteobacteria	Gammaproteobacteria
681	edta.001	1	Edwardsiella tarda EIB202	NC_013508	Bacteria	Proteobacteria	Gammaproteobacteria
682	edta.002	1	Edwardsiella tarda FL6-60	NC_017309	Bacteria	Proteobacteria	Gammaproteobacteria
683	egle.001	1	Eggerthella lenta DSM 2243	NC_013204	Bacteria	Actinobacteria
684	egyy.001	1	Eggerthella sp. YY7918	NC_015738	Bacteria	Actinobacteria
685	ehca.001	1	Ehrlichia canis str. Jake	NC_007354	Bacteria	Proteobacteria	Alphaproteobacteria
686	ehch.001	1	Ehrlichia chaffeensis str. Arkansas	NC_007799	Bacteria	Proteobacteria	Alphaproteobacteria
687	ehru.001	1	Ehrlichia ruminantium str. Welgevonden	NC_005295	Bacteria	Proteobacteria	Alphaproteobacteria
688	ehru.002	1	Ehrlichia ruminantium str. Gardel	NC_006831	Bacteria	Proteobacteria	Alphaproteobacteria
689	ehru.003	1	Ehrlichia ruminantium str. Welgevonden	NC_006832	Bacteria	Proteobacteria	Alphaproteobacteria
690	elmu.001	1	Elusimicrobium minutum Pei191	NC_010644	Bacteria	Elusimicrobia
691	emol.001	1	Emticicia oligotrophica DSM 17448	NC_018748	Bacteria	Bacteroidetes
692	enae.001	1	Enterobacter aerogenes KCTC 2190	NC_015663	Bacteria	Proteobacteria	Gammaproteobacteria
693	enas.001	1	Enterobacter asburiae LF7a	NC_015968	Bacteria	Proteobacteria	Gammaproteobacteria
694	enba.001	1	Enterobacteriaceae bacterium strain FGI 57	NC_020063	Bacteria	Proteobacteria	Gammaproteobacteria
695	encl.001	1	Enterobacter cloacae subsp. cloacae ATCC 13047	NC_014121	Bacteria	Proteobacteria	Gammaproteobacteria
696	encl.002	1	Enterobacter cloacae SCF1	NC_014618	Bacteria	Proteobacteria	Gammaproteobacteria
697	encl.003	1	Enterobacter cloacae EcWSU1	NC_016514	Bacteria	Proteobacteria	Gammaproteobacteria
698	encl.004	1	Enterobacter cloacae subsp. dissolvens SDM	NC_018079	Bacteria	Proteobacteria	Gammaproteobacteria
699	encl.005	1	Enterobacter cloacae subsp. cloacae ENHKU01	NC_018405	Bacteria	Proteobacteria	Gammaproteobacteria
700	enfa.001	1	Enterococcus faecalis V583	NC_004668	Bacteria	Firmicutes
701	enfa.002	1	Enterococcus faecalis OG1RF	NC_017316	Bacteria	Firmicutes
702	enfa.003	1	Enterococcus faecalis 62	NC_017312	Bacteria	Firmicutes
703	enfa.004	1	Enterococcus faecalis D32	NC_018221	Bacteria	Firmicutes
704	enfa.005	1	Enterococcus faecalis str. Symbioflor 1	NC_019770	Bacteria	Firmicutes
705	enfe.001	1	Enterococcus faecium DO	NC_017960	Bacteria	Firmicutes
706	enfe.002	1	Enterococcus faecium Aus0004	NC_017022	Bacteria	Firmicutes
707	enhi.001	1	Enterococcus hirae ATCC 9790	NC_018081	Bacteria	Firmicutes
708	enpa.001	1	Candidatus Endolissoclinum patella L2	NC_019566	Bacteria	Proteobacteria	Alphaproteobacteria
709	ensa.001	1	Cronobacter sakazakii ATCC BAA-894	NC_009778	Bacteria	Proteobacteria	Gammaproteobacteria
710	ensp.001	1	Enterobacter sp. 638	NC_009436	Bacteria	Proteobacteria	Gammaproteobacteria
711	eram.001	1	Erwinia amylovora ATCC 49946	NC_013971	Bacteria	Proteobacteria	Gammaproteobacteria
712	eram.002	1	Erwinia amylovora CFBP1430	NC_013961	Bacteria	Proteobacteria	Gammaproteobacteria
713	erbi.001	1	Erwinia billingiae Eb661	NC_014306	Bacteria	Proteobacteria	Gammaproteobacteria
714	erca.001	1	Pectobacterium atrosepticum SCRI1043	NC_004547	Bacteria	Proteobacteria	Gammaproteobacteria
715	erej.001	1	Erwinia sp. Ejp617	NC_017445	Bacteria	Proteobacteria	Gammaproteobacteria
716	erli.001	1	Erythrobacter litoralis HTCC2594	NC_007722	Bacteria	Proteobacteria	Alphaproteobacteria
717	erpy.001	1	Erwinia pyrifoliae Ep1/96	NC_012214	Bacteria	Proteobacteria	Gammaproteobacteria
718	erpy.002	1	Erwinia pyrifoliae DSM 12163	NC_017390	Bacteria	Proteobacteria	Gammaproteobacteria
719	errh.001	1	Erysipelothrix rhusiopathiae str. Fujisawa	NC_015601	Bacteria	Firmicutes
720	erta.001	1	Erwinia tasmaniensis Et1/99	NC_010694	Bacteria	Proteobacteria	Gammaproteobacteria
721	esbl.001	1	Escherichia blattae DSM 4481	NC_017910	Bacteria	Proteobacteria	Gammaproteobacteria
722	esco.001	1	Escherichia coli str. K-12 substr. MG1655	NC_000913	Bacteria	Proteobacteria	Gammaproteobacteria
723	esco.002	1	Escherichia coli O157	NC_002695	Bacteria	Proteobacteria	Gammaproteobacteria
724	esco.003	1	Escherichia coli O157	NC_002655	Bacteria	Proteobacteria	Gammaproteobacteria
725	esco.004	1	Escherichia coli CFT073	NC_004431	Bacteria	Proteobacteria	Gammaproteobacteria
726	esco.005	1	Escherichia coli IAI39	NC_011750	Bacteria	Proteobacteria	Gammaproteobacteria
727	esco.006	1	Escherichia coli str. K-12 substr. W3110	NC_007779	Bacteria	Proteobacteria	Gammaproteobacteria
728	esco.007	1	Escherichia coli UTI89	NC_007946	Bacteria	Proteobacteria	Gammaproteobacteria
729	esco.008	1	Escherichia coli 536	NC_008253	Bacteria	Proteobacteria	Gammaproteobacteria
730	esco.009	1	Escherichia coli APEC O1	NC_008563	Bacteria	Proteobacteria	Gammaproteobacteria
731	esco.010	1	Escherichia coli UMN026	NC_011751	Bacteria	Proteobacteria	Gammaproteobacteria
732	esco.011	1	Escherichia coli 55989	NC_011748	Bacteria	Proteobacteria	Gammaproteobacteria
733	esco.012	1	Escherichia coli ED1a	NC_011745	Bacteria	Proteobacteria	Gammaproteobacteria
734	esco.013	1	Escherichia coli S88	NC_011742	Bacteria	Proteobacteria	Gammaproteobacteria
735	esco.014	1	Escherichia coli IAI1	NC_011741	Bacteria	Proteobacteria	Gammaproteobacteria
736	esco.015	1	Escherichia coli O157	NC_011353	Bacteria	Proteobacteria	Gammaproteobacteria
737	esco.016	1	Escherichia coli HS	NC_009800	Bacteria	Proteobacteria	Gammaproteobacteria
738	esco.017	1	Escherichia coli E24377A	NC_009801	Bacteria	Proteobacteria	Gammaproteobacteria
739	esco.018	1	Escherichia coli str. K-12 substr. DH10B	NC_010473	Bacteria	Proteobacteria	Gammaproteobacteria
740	esco.019	1	Escherichia coli SMS-3-5	NC_010498	Bacteria	Proteobacteria	Gammaproteobacteria
741	esco.020	1	Escherichia coli O127	NC_011601	Bacteria	Proteobacteria	Gammaproteobacteria
742	esco.021	1	Escherichia coli ATCC 8739	NC_010468	Bacteria	Proteobacteria	Gammaproteobacteria
743	esco.022	1	Escherichia coli SE11	NC_011415	Bacteria	Proteobacteria	Gammaproteobacteria
744	esco.023	1	Escherichia coli BW2952	NC_012759	Bacteria	Proteobacteria	Gammaproteobacteria
745	esco.024	1	Escherichia coli B str. REL606	NC_012967	Bacteria	Proteobacteria	Gammaproteobacteria
746	esco.025	1	Escherichia coli 'BL21-Gold(DE3)pLysS AG'	NC_012947	Bacteria	Proteobacteria	Gammaproteobacteria
747	esco.026	1	Escherichia coli BL21(DE3)	NC_012892	Bacteria	Proteobacteria	Gammaproteobacteria
748	esco.027	1	Escherichia coli O26	NC_013361	Bacteria	Proteobacteria	Gammaproteobacteria
749	esco.028	1	Escherichia coli O157	NC_013008	Bacteria	Proteobacteria	Gammaproteobacteria
750	esco.029	1	Escherichia coli O111	NC_013364	Bacteria	Proteobacteria	Gammaproteobacteria
751	esco.030	1	Escherichia coli O103	NC_013353	Bacteria	Proteobacteria	Gammaproteobacteria
752	esco.031	1	Escherichia coli 042	NC_017626	Bacteria	Proteobacteria	Gammaproteobacteria
753	esco.032	1	Escherichia coli O55	NC_013941	Bacteria	Proteobacteria	Gammaproteobacteria
754	esco.033	1	Escherichia coli UMNK88	NC_017641	Bacteria	Proteobacteria	Gammaproteobacteria
755	esco.034	1	Escherichia coli SE15	NC_013654	Bacteria	Proteobacteria	Gammaproteobacteria
756	esco.035	1	Escherichia coli ABU 83972	NC_017631	Bacteria	Proteobacteria	Gammaproteobacteria
757	esco.036	1	Escherichia coli O83	NC_017634	Bacteria	Proteobacteria	Gammaproteobacteria
758	esco.037	1	Escherichia coli IHE3034	NC_017628	Bacteria	Proteobacteria	Gammaproteobacteria
759	esco.038	1	Escherichia coli UM146	NC_017632	Bacteria	Proteobacteria	Gammaproteobacteria
760	esco.039	1	Escherichia coli UMNF18	CP002890	Bacteria	Proteobacteria	Gammaproteobacteria
761	esco.040	1	Escherichia coli LF82	NC_011993	Bacteria	Proteobacteria	Gammaproteobacteria
762	esco.041	1	Escherichia coli ETEC H10407	NC_017633	Bacteria	Proteobacteria	Gammaproteobacteria
763	esco.042	1	Escherichia coli BL21(DE3)	NC_012971	Bacteria	Proteobacteria	Gammaproteobacteria
764	esco.043	1	Escherichia coli DH1	NC_017625	Bacteria	Proteobacteria	Gammaproteobacteria
765	esco.044	1	Escherichia coli W	NC_017635	Bacteria	Proteobacteria	Gammaproteobacteria
766	esco.045	1	Escherichia coli DH1	NC_017638	Bacteria	Proteobacteria	Gammaproteobacteria
767	esco.046	1	Escherichia coli NA114	NC_017644	Bacteria	Proteobacteria	Gammaproteobacteria
768	esco.047	1	Escherichia coli KO11FL	NC_016902	Bacteria	Proteobacteria	Gammaproteobacteria
769	esco.048	1	Escherichia coli O55	NC_017656	Bacteria	Proteobacteria	Gammaproteobacteria
770	esco.049	1	Escherichia coli O7	NC_017646	Bacteria	Proteobacteria	Gammaproteobacteria
771	esco.050	1	Escherichia coli P12b	NC_017663	Bacteria	Proteobacteria	Gammaproteobacteria
772	esco.051	1	Escherichia coli W	NC_017664	Bacteria	Proteobacteria	Gammaproteobacteria
773	esco.052	1	Escherichia coli Xuzhou21	NC_017906	Bacteria	Proteobacteria	Gammaproteobacteria
774	esco.053	1	Escherichia coli str. 'clone D i14'	NC_017652	Bacteria	Proteobacteria	Gammaproteobacteria
775	esco.054	1	Escherichia coli str. 'clone D i2'	NC_017651	Bacteria	Proteobacteria	Gammaproteobacteria
776	esco.055	1	Escherichia coli KO11FL	NC_017660	Bacteria	Proteobacteria	Gammaproteobacteria
777	esco.056	1	Escherichia coli O104	NC_018650	Bacteria	Proteobacteria	Gammaproteobacteria
778	esco.057	1	Escherichia coli O104	NC_018658	Bacteria	Proteobacteria	Gammaproteobacteria
779	esco.058	1	Escherichia coli O104	NC_018661	Bacteria	Proteobacteria	Gammaproteobacteria
780	esfe.001	1	Escherichia fergusonii ATCC 35469	NC_011740	Bacteria	Proteobacteria	Gammaproteobacteria
781	etha.001	1	Ethanoligenens harbinense YUAN-3	NC_014828	Bacteria	Firmicutes
782	euel.001	1	Eubacterium eligens ATCC 27750	NC_012778	Bacteria	Firmicutes
783	euli.001	1	Eubacterium limosum KIST612	NC_014624	Bacteria	Firmicutes
784	eure.001	1	Eubacterium rectale ATCC 33656	NC_012781	Bacteria	Firmicutes
785	exan.001	1	Exiguobacterium antarcticum B7	NC_018665	Bacteria	Firmicutes
786	exsi.001	1	Exiguobacterium sibiricum 255-15	NC_010556	Bacteria	Firmicutes
787	exsp.001	1	Exiguobacterium sp. AT1b	NC_012673	Bacteria	Firmicutes
788	feba.010	1	Ferrimonas balearica DSM 9799	NC_014541	Bacteria	Proteobacteria	Gammaproteobacteria
789	feno.001	1	Fervidobacterium nodosum Rt17-B1	NC_009718	Bacteria	Thermotogae
790	fepe.001	1	Fervidobacterium pennivorans DSM 9078	NC_017095	Bacteria	Thermotogae
791	fiae.001	1	Fibrella aestuarina BUZ 2 drat genome.	NC_020054	Bacteria	Bacteroidetes
792	fial.001	1	Filifactor alocis ATCC 35896	NC_016630	Bacteria	Firmicutes
793	fima.001	1	Finegoldia magna ATCC 29328	NC_010376	Bacteria	Firmicutes
794	fisu.001	1	Fibrobacter succinogenes subsp. succinogenes S85	NC_013410	Bacteria	Fibrobacteres
795	fisu.002	1	Fibrobacter succinogenes subsp. succinogenes S85	NC_017448	Bacteria	Fibrobacteres
796	flba.001	1	Flavobacteriaceae bacterium 3519-10	NC_013062	Bacteria	Bacteroidetes
797	flbr.001	1	Flavobacterium branchiophilum FL-15	NC_016001	Bacteria	Bacteroidetes
798	flco.001	1	Flavobacterium columnare ATCC 49512	NC_016510	Bacteria	Bacteroidetes
799	flin.001	1	Flavobacterium indicum GPTSA100-9	NC_017025	Bacteria	Bacteroidetes
800	fljo.001	1	Flavobacterium johnsoniae UW101	NC_009441	Bacteria	Bacteroidetes
801	flli.001	1	Flexibacter litoralis DSM 6794	NC_018018	Bacteria	Bacteroidetes
802	flpc.001	1	Maribacter sp. HTCC2170	NC_014472	Bacteria	Bacteroidetes
803	flps.001	1	Flavobacterium psychrophilum JIP02/86	NC_009613	Bacteria	Bacteroidetes
804	flsi.001	1	Flexistipes sinusarabici DSM 4947	NC_015672	Bacteria	Deferribacteres
805	flta.001	1	Fluviicola taffensis DSM 16823	NC_015321	Bacteria	Bacteroidetes
806	fral.001	1	Frankia alni ACN14a	NC_008278	Bacteria	Actinobacteria
807	frau.001	1	Frateuria aurantia DSM 6220	NC_017033	Bacteria	Proteobacteria	Gammaproteobacteria
808	frcc.001	1	Frankia sp. CcI3	NC_007777	Bacteria	Actinobacteria
809	frdg.001	1	Frankia symbiont of Datisca glomerata	NC_015656	Bacteria	Actinobacteria
810	frea.001	1	Frankia sp. EAN1pec	NC_009921	Bacteria	Actinobacteria
811	freu.001	1	Frankia sp. EuI1c	NC_014666	Bacteria	Actinobacteria
812	frna.001	1	Francisella noatunensis subsp. orientalis str. Toba 04	NC_017909	Bacteria	Proteobacteria	Gammaproteobacteria
813	frno.001	1	Francisella cf. novicida-Fx1	NC_017450	Bacteria	Proteobacteria	Gammaproteobacteria
814	frno.002	1	Francisella cf. novicida 3523	NC_017449	Bacteria	Proteobacteria	Gammaproteobacteria
815	frph.001	1	Francisella philomiragia subsp. philomiragia ATCC-25017	NC_010336	Bacteria	Proteobacteria	Gammaproteobacteria
816	frtu.001	1	Francisella tularensis subsp. tularensis WY96-3418	NC_009257	Bacteria	Proteobacteria	Gammaproteobacteria
817	frtu.002	1	Francisella tularensis subsp. holarctica LVS	NC_007880	Bacteria	Proteobacteria	Gammaproteobacteria
818	frtu.003	1	Francisella tularensis subsp. tularensis FSC198	NC_008245	Bacteria	Proteobacteria	Gammaproteobacteria
819	frtu.004	1	Francisella tularensis subsp. holarctica OSU18	NC_008369	Bacteria	Proteobacteria	Gammaproteobacteria
820	frtu.005	1	Francisella novicida U112	NC_008601	Bacteria	Proteobacteria	Gammaproteobacteria
821	frtu.006	1	Francisella tularensis subsp. holarctica FTNF002-00	NC_009749	Bacteria	Proteobacteria	Gammaproteobacteria
822	frtu.007	1	Francisella tularensis subsp. mediasiatica FSC147	NC_010677	Bacteria	Proteobacteria	Gammaproteobacteria
823	frtu.008	1	Francisella tularensis subsp. tularensis SCHU S4	NC_006570	Bacteria	Proteobacteria	Gammaproteobacteria
824	frtu.009	1	Francisella tularensis subsp. tularensis NE061598	NC_017453	Bacteria	Proteobacteria	Gammaproteobacteria
825	frtu.010	1	Francisella tularensis TI0902	NC_016937	Bacteria	Proteobacteria	Gammaproteobacteria
826	frtu.011	1	Francisella tularensis TIGB03	NC_016933	Bacteria	Proteobacteria	Gammaproteobacteria
827	frtu.012	1	Francisella tularensis subsp. holarctica F92	NC_019537	Bacteria	Proteobacteria	Gammaproteobacteria
828	frtu.013	1	Francisella tularensis subsp. holarctica FSC200	NC_019551	Bacteria	Proteobacteria	Gammaproteobacteria
829	frtx.001	1	Francisella sp. TX077308	NC_015696	Bacteria	Proteobacteria	Gammaproteobacteria
830	funu.001	1	Fusobacterium nucleatum subsp. nucleatum ATCC 25586	NC_003454	Bacteria	Fusobacteria
831	gaan.001	1	Gallibacterium anatis UMN179	NC_015460	Bacteria	Proteobacteria	Gammaproteobacteria
832	gaca.001	1	Gallionella capsiferriformans ES-2	NC_014394	Bacteria	Proteobacteria	Betaproteobacteria
833	gava.001	1	Gardnerella vaginalis 409-05	NC_013721	Bacteria	Actinobacteria
834	gava.002	1	Gardnerella vaginalis ATCC 14019	NC_014644	Bacteria	Actinobacteria
835	gava.003	1	Gardnerella vaginalis HMP9231	NC_017456	Bacteria	Actinobacteria
836	geau.001	1	Gemmatimonas aurantiaca T-27	NC_012489	Bacteria	Gemmatimonadetes
837	gebe.001	1	Geobacter bemidjiensis Bem	NC_011146	Bacteria	Proteobacteria	Deltaproteobacteria
838	geka.001	1	Geobacillus kaustophilus HTA426	NC_006510	Bacteria	Firmicutes
839	gelo.001	1	Geobacter lovleyi SZ	NC_010814	Bacteria	Proteobacteria	Deltaproteobacteria
840	gem1.001	1	Geobacter sp. M18	NC_014973	Bacteria	Proteobacteria	Deltaproteobacteria
841	gem2.001	1	Geobacter sp. M21	NC_012918	Bacteria	Proteobacteria	Deltaproteobacteria
842	gema.001	1	Geobacter metallireducens GS-15	NC_007517	Bacteria	Proteobacteria	Deltaproteobacteria
843	geob.001	1	Geodermatophilus obscurus DSM 43160	NC_013757	Bacteria	Actinobacteria
844	gesc.001	1	Geobacillus sp. C56-T3	NC_014206	Bacteria	Firmicutes
845	gesm.001	1	Paenibacillus sp. Y412MC10	NC_013406	Bacteria	Firmicutes
846	gesp.001	1	Geobacter sp. FRC-32	NC_011979	Bacteria	Proteobacteria	Deltaproteobacteria
847	gesu.001	1	Geobacter sulfurreducens PCA	NC_002939	Bacteria	Proteobacteria	Deltaproteobacteria
848	gesu.002	1	Geobacter sulfurreducens KN400	NC_017454	Bacteria	Proteobacteria	Deltaproteobacteria
849	gesw.001	1	Geobacillus sp. WCH70	NC_012793	Bacteria	Firmicutes
850	gesy.001	1	Geobacillus sp. Y412MC61	NC_013411	Bacteria	Firmicutes
851	gete.001	1	Geobacillus thermoglucosidasius C56-YS93	NC_015660	Bacteria	Firmicutes
852	geth.001	1	Geobacillus thermodenitrificans NG80-2	NC_009328	Bacteria	Firmicutes
853	getr.001	1	Geobacillus thermoleovorans CCB US3 UF5	NC_016593	Bacteria	Firmicutes
854	geur.001	1	Geobacter uraniireducens Rf4	NC_009483	Bacteria	Proteobacteria	Deltaproteobacteria
855	gey4.001	1	Geobacillus sp. Y412MC52	NC_014915	Bacteria	Firmicutes
856	geym.001	1	Geobacillus sp. Y4.1MC1	NC_014650	Bacteria	Firmicutes
857	gl4H.001	1	Glaciecola sp. 4H-3-7+YE-5	NC_015497	Bacteria	Proteobacteria	Gammaproteobacteria
858	gl74.001	1	Gloeocapsa sp. PCC 7428	NC_019745	Bacteria	Cyanobacteria
859	gldi.001	1	Gluconacetobacter diazotrophicus PAl 5	NC_010125	Bacteria	Proteobacteria	Alphaproteobacteria
860	gldi.002	1	Gluconacetobacter diazotrophicus PAl 5	NC_011365	Bacteria	Proteobacteria	Alphaproteobacteria
861	glni.001	1	Glaciecola nitratireducens FR1064	NC_016041	Bacteria	Proteobacteria	Gammaproteobacteria
862	glox.001	1	Gluconobacter oxydans 621H	NC_006677	Bacteria	Proteobacteria	Alphaproteobacteria
863	glox.002	1	Gluconobacter oxydans H24	NC_019396	Bacteria	Proteobacteria	Alphaproteobacteria
864	glvi.001	1	Gloeobacter violaceus PCC 7421	NC_005125	Bacteria	Cyanobacteria
865	glxy.001	1	Gluconacetobacter xylinus NBRC 3288	NC_016027	Bacteria	Proteobacteria	Alphaproteobacteria
866	gobr.001	1	Gordonia bronchialis DSM 43247	NC_013441	Bacteria	Actinobacteria
867	gokt.001	1	Gordonia sp. KTR9	NC_018581	Bacteria	Actinobacteria
868	gopo.001	1	Gordonia polyisoprenivorans VH2	NC_016906	Bacteria	Actinobacteria
869	grbe.001	1	Granulibacter bethesdensis CGDNIH1	NC_008343	Bacteria	Proteobacteria	Alphaproteobacteria
870	grfo.001	1	Gramella forsetii KT0803	NC_008571	Bacteria	Bacteroidetes
871	grma.001	1	Granulicella mallensis MP5ACTX8	NC_016631	Bacteria	Acidobacteria
872	hach.001	1	Hahella chejuensis KCTC 2396	NC_007645	Bacteria	Proteobacteria	Gammaproteobacteria
873	hade.001	1	Candidatus Hamiltonella defensa 5AT (Acyrthosiphon pisum)	NC_012751	Bacteria	Proteobacteria	Gammaproteobacteria
874	hadu.001	1	Haemophilus ducreyi 35000HP	NC_002940	Bacteria	Proteobacteria	Gammaproteobacteria
875	hael.001	1	Halomonas elongata DSM 2581	NC_014532	Bacteria	Proteobacteria	Gammaproteobacteria
876	haha.001	1	Halorhodospira halophila SL1	NC_008789	Bacteria	Proteobacteria	Gammaproteobacteria
877	hahl.001	1	Halobacillus halophilus DSM 2266	NC_017668	Bacteria	Firmicutes
878	haho.001	1	Halobacteroides halobius DSM 5150	NC_019978	Bacteria	Firmicutes
879	hahy.001	1	Haliscomenobacter hydrossis DSM 1100	NC_015510	Bacteria	Bacteroidetes
880	hain.001	1	Haemophilus influenzae Rd KW20	NC_000907	Bacteria	Proteobacteria	Gammaproteobacteria
881	hain.002	1	Haemophilus influenzae 86-028NP	NC_007146	Bacteria	Proteobacteria	Gammaproteobacteria
882	hain.003	1	Haemophilus influenzae PittEE	NC_009566	Bacteria	Proteobacteria	Gammaproteobacteria
883	hain.004	1	Haemophilus influenzae PittGG	NC_009567	Bacteria	Proteobacteria	Gammaproteobacteria
884	hain.005	1	Haemophilus influenzae F3031	NC_014920	Bacteria	Proteobacteria	Gammaproteobacteria
885	hain.006	1	Haemophilus influenzae F3047	NC_014922	Bacteria	Proteobacteria	Gammaproteobacteria
886	hain.007	1	Haemophilus influenzae 10810	NC_016809	Bacteria	Proteobacteria	Gammaproteobacteria
887	hain.008	1	Haemophilus influenzae R2846	NC_017452	Bacteria	Proteobacteria	Gammaproteobacteria
888	hain.009	1	Haemophilus influenzae R2866	NC_017451	Bacteria	Proteobacteria	Gammaproteobacteria
889	hane.001	1	Halothiobacillus neapolitanus c2	NC_013422	Bacteria	Proteobacteria	Gammaproteobacteria
890	haoc.001	1	Haliangium ochraceum DSM 14365	NC_013440	Bacteria	Proteobacteria	Deltaproteobacteria
891	haor.001	1	Halothermothrix orenii H 168	NC_011899	Bacteria	Firmicutes
892	hapa.001	1	Haemophilus parasuis SH0165	NC_011852	Bacteria	Proteobacteria	Gammaproteobacteria
893	hapc.001	1	Halothece sp. PCC 7418	NC_019779	Bacteria	Cyanobacteria
894	hapi.001	1	Haemophilus parainfluenzae T3T1	NC_015964	Bacteria	Proteobacteria	Gammaproteobacteria
895	hapr.001	1	Halanaerobium praevalens DSM 2228	NC_017455	Bacteria	Firmicutes
896	hasl.001	1	Halanaerobium hydrogeniformans	NC_014654	Bacteria	Firmicutes
897	haso.001	1	Haemophilus somnus 129PT	NC_008309	Bacteria	Proteobacteria	Gammaproteobacteria
898	haso.002	1	Haemophilus somnus 2336	NC_010519	Bacteria	Proteobacteria	Gammaproteobacteria
899	heac.001	1	Helicobacter acinonychis str. Sheeba	NC_008229	Bacteria	Proteobacteria	Epsilonproteobacteria
900	hear.001	1	Herminiimonas arsenicoxydans	NC_009138	Bacteria	Proteobacteria	Betaproteobacteria
901	heau.001	1	Herpetosiphon aurantiacus DSM 785	NC_009972	Bacteria	Chloroflexi
902	hebi.001	1	Helicobacter bizzozeronii CIII-1	NC_015674	Bacteria	Proteobacteria	Epsilonproteobacteria
903	hece.001	1	Helicobacter cetorum MIT 00-7128	NC_017737	Bacteria	Proteobacteria	Epsilonproteobacteria
904	hece.002	1	Helicobacter cetorum MIT 99-5656	NC_017735	Bacteria	Proteobacteria	Epsilonproteobacteria
905	heci.001	1	Helicobacter cinaedi PAGU611	NC_017761	Bacteria	Proteobacteria	Epsilonproteobacteria
906	hefe.001	1	Helicobacter felis ATCC 49179	NC_014810	Bacteria	Proteobacteria	Epsilonproteobacteria
907	hehe.001	1	Helicobacter hepaticus ATCC 51449	NC_004917	Bacteria	Proteobacteria	Epsilonproteobacteria
908	hemo.001	1	Heliobacterium modesticaldum Ice1	NC_010337	Bacteria	Firmicutes
909	hemu.001	1	Helicobacter mustelae 12198	NC_013949	Bacteria	Proteobacteria	Epsilonproteobacteria
910	hepy.001	1	Helicobacter pylori 26695	NC_000915	Bacteria	Proteobacteria	Epsilonproteobacteria
911	hepy.002	1	Helicobacter pylori J99	NC_000921	Bacteria	Proteobacteria	Epsilonproteobacteria
912	hepy.003	1	Helicobacter pylori HPAG1	NC_008086	Bacteria	Proteobacteria	Epsilonproteobacteria
913	hepy.004	1	Helicobacter pylori Shi470	NC_010698	Bacteria	Proteobacteria	Epsilonproteobacteria
914	hepy.005	1	Helicobacter pylori G27	NC_011333	Bacteria	Proteobacteria	Epsilonproteobacteria
915	hepy.006	1	Helicobacter pylori P12	NC_011498	Bacteria	Proteobacteria	Epsilonproteobacteria
916	hepy.007	1	Helicobacter pylori B38	NC_012973	Bacteria	Proteobacteria	Epsilonproteobacteria
917	hepy.008	1	Helicobacter pylori B8	NC_014256	Bacteria	Proteobacteria	Epsilonproteobacteria
918	hepy.009	1	Helicobacter pylori SJM180	NC_014560	Bacteria	Proteobacteria	Epsilonproteobacteria
919	hepy.010	1	Helicobacter pylori PeCan4	NC_014555	Bacteria	Proteobacteria	Epsilonproteobacteria
920	hepy.011	1	Helicobacter pylori 35A	NC_017360	Bacteria	Proteobacteria	Epsilonproteobacteria
921	hepy.012	1	Helicobacter pylori 52	NC_017354	Bacteria	Proteobacteria	Epsilonproteobacteria
922	hepy.013	1	Helicobacter pylori Cuz20	NC_017358	Bacteria	Proteobacteria	Epsilonproteobacteria
923	hepy.014	1	Helicobacter pylori Sat464	NC_017359	Bacteria	Proteobacteria	Epsilonproteobacteria
924	hepy.015	1	Helicobacter pylori F16	NC_017368	Bacteria	Proteobacteria	Epsilonproteobacteria
925	hepy.016	1	Helicobacter pylori F57	NC_017367	Bacteria	Proteobacteria	Epsilonproteobacteria
926	hepy.017	1	Helicobacter pylori F30	NC_017365	Bacteria	Proteobacteria	Epsilonproteobacteria
927	hepy.018	1	Helicobacter pylori F32	NC_017366	Bacteria	Proteobacteria	Epsilonproteobacteria
928	hepy.019	1	Helicobacter pylori 908	NC_017357	Bacteria	Proteobacteria	Epsilonproteobacteria
929	hepy.020	1	Helicobacter pylori Gambia94/24	NC_017371	Bacteria	Proteobacteria	Epsilonproteobacteria
930	hepy.021	1	Helicobacter pylori SouthAfrica7	NC_017361	Bacteria	Proteobacteria	Epsilonproteobacteria
931	hepy.022	1	Helicobacter pylori India7	NC_017372	Bacteria	Proteobacteria	Epsilonproteobacteria
932	hepy.023	1	Helicobacter pylori Lithuania75	NC_017362	Bacteria	Proteobacteria	Epsilonproteobacteria
933	hepy.024	1	Helicobacter pylori 2017	NC_017374	Bacteria	Proteobacteria	Epsilonproteobacteria
934	hepy.025	1	Helicobacter pylori 2018	NC_017381	Bacteria	Proteobacteria	Epsilonproteobacteria
935	hepy.026	1	Helicobacter pylori Puno135	NC_017379	Bacteria	Proteobacteria	Epsilonproteobacteria
936	hepy.027	1	Helicobacter pylori 51	NC_017382	Bacteria	Proteobacteria	Epsilonproteobacteria
937	hepy.028	1	Helicobacter pylori Puno120	NC_017378	Bacteria	Proteobacteria	Epsilonproteobacteria
938	hepy.029	1	Helicobacter pylori SNT49	NC_017376	Bacteria	Proteobacteria	Epsilonproteobacteria
939	hepy.030	1	Helicobacter pylori v225d	NC_017355	Bacteria	Proteobacteria	Epsilonproteobacteria
940	hepy.031	1	Helicobacter pylori 83	NC_017375	Bacteria	Proteobacteria	Epsilonproteobacteria
941	hepy.032	1	Helicobacter pylori ELS37	NC_017063	Bacteria	Proteobacteria	Epsilonproteobacteria
942	hepy.033	1	Helicobacter pylori HUP-B14	NC_017733	Bacteria	Proteobacteria	Epsilonproteobacteria
943	hepy.034	1	Helicobacter pylori PeCan18	NC_017742	Bacteria	Proteobacteria	Epsilonproteobacteria
944	hepy.035	1	Helicobacter pylori Shi112	NC_017741	Bacteria	Proteobacteria	Epsilonproteobacteria
945	hepy.036	1	Helicobacter pylori Shi169	NC_017740	Bacteria	Proteobacteria	Epsilonproteobacteria
946	hepy.037	1	Helicobacter pylori Shi417	NC_017739	Bacteria	Proteobacteria	Epsilonproteobacteria
947	hepy.038	1	Helicobacter pylori XZ274	NC_017926	Bacteria	Proteobacteria	Epsilonproteobacteria
948	hepy.039	1	Helicobacter pylori Rif1	NC_018937	Bacteria	Proteobacteria	Epsilonproteobacteria
949	hepy.040	1	Helicobacter pylori Rif2	NC_018938	Bacteria	Proteobacteria	Epsilonproteobacteria
950	hepy.041	1	Helicobacter pylori 26695	NC_018939	Bacteria	Proteobacteria	Epsilonproteobacteria
951	hepy.042	1	Helicobacter pylori Aklavik117	NC_019560	Bacteria	Proteobacteria	Epsilonproteobacteria
952	hepy.043	1	Helicobacter pylori Aklavik86	NC_019563	Bacteria	Proteobacteria	Epsilonproteobacteria
953	hese.001	1	Herbaspirillum seropedicae SmR1	NC_014323	Bacteria	Proteobacteria	Betaproteobacteria
954	hiba.001	1	Hirschia baltica ATCC 49814	NC_012982	Bacteria	Proteobacteria	Alphaproteobacteria
955	hima.001	1	Hippea maritima DSM 10411	NC_015318	Bacteria	Proteobacteria	Deltaproteobacteria
956	hoci.001	1	Candidatus Hodgkinia cicadicola Dsem	NC_012960	Bacteria	Proteobacteria	Alphaproteobacteria
957	hyde.001	1	Hyphomicrobium denitrificans ATCC 51888	NC_014313	Bacteria	Proteobacteria	Alphaproteobacteria
958	hyho.001	1	Hydrogenobaculum sp. Y04AAS1	NC_011126	Bacteria	Aquificae
959	hyne.001	1	Hyphomonas neptunium ATCC 15444	NC_008358	Bacteria	Proteobacteria	Alphaproteobacteria
960	hysh.001	1	Hydrogenobaculum sp. SHO	NC_015587	Bacteria	Aquificae
961	hysp.001	1	Hydrogenobaculum sp. 3684	NC_015557	Bacteria	Aquificae
962	hyth.001	1	Hydrogenobacter thermophilus TK-6	NC_013799	Bacteria	Aquificae
963	hyth.002	1	Hydrogenobacter thermophilus TK-6	NC_017161	Bacteria	Aquificae
964	idlo.001	1	Idiomarina loihiensis L2TR	NC_006512	Bacteria	Proteobacteria	Gammaproteobacteria
965	igal.001	1	Ignavibacterium album JCM 16511	NC_017464	Bacteria	Ignavibacteria
966	ilpo.001	1	Ilyobacter polytropus DSM 2926	NC_014632	Bacteria	Fusobacteria
967	inca.001	1	Intrasporangium calvum DSM 43043	NC_014830	Bacteria	Actinobacteria
968	ispa.001	1	Isosphaera pallida ATCC 43644	NC_014962	Bacteria	Planctomycetes
969	isva.001	1	Isoptericola variabilis 225	NC_015588	Bacteria	Actinobacteria
970	jacc.001	1	Jannaschia sp. CCS1	NC_007802	Bacteria	Proteobacteria	Alphaproteobacteria
971	jasp.001	1	Janthinobacterium sp. Marseille	NC_009659	Bacteria	Proteobacteria	Betaproteobacteria
972	jode.001	1	Jonesia denitrificans DSM 20603	NC_013174	Bacteria	Actinobacteria
973	kako.001	1	Kangiella koreensis DSM 16069	NC_013166	Bacteria	Proteobacteria	Gammaproteobacteria
974	kevu.001	1	Ketogulonicigenium vulgare Y25	NC_014625	Bacteria	Proteobacteria	Alphaproteobacteria
975	kevu.002	1	Ketogulonigenium vulgarum WSH-001	NC_017384	Bacteria	Proteobacteria	Alphaproteobacteria
976	kibl.001	1	Candidatus Kinetoplastibacterium blastocrithidii (ex Strigomonas culicis)	NC_019814	Bacteria	Proteobacteria	Betaproteobacteria
977	kicr.001	1	Candidatus Kinetoplastibacterium crithidii (ex Angomonas deanei ATCC 30255)	NC_019815	Bacteria	Proteobacteria	Betaproteobacteria
978	kira.001	1	Kineococcus radiotolerans SRS30216	NC_009664	Bacteria	Actinobacteria
979	kise.001	1	Kitasatospora setae KM-6054	NC_016109	Bacteria	Actinobacteria
980	klox.001	1	Klebsiella oxytoca KCTC 1686	NC_016612	Bacteria	Proteobacteria	Gammaproteobacteria
981	klox.002	1	Klebsiella oxytoca E718	NC_018106	Bacteria	Proteobacteria	Gammaproteobacteria
982	klpn.001	1	Klebsiella pneumoniae 342	NC_011283	Bacteria	Proteobacteria	Gammaproteobacteria
983	klpn.002	1	Klebsiella pneumoniae subsp. pneumoniae MGH 78578	NC_009648	Bacteria	Proteobacteria	Gammaproteobacteria
984	klpn.003	1	Klebsiella pneumoniae NTUH-K2044	NC_012731	Bacteria	Proteobacteria	Gammaproteobacteria
985	klpn.004	1	Klebsiella pneumoniae subsp. pneumoniae HS11286	NC_016845	Bacteria	Proteobacteria	Gammaproteobacteria
986	klpn.005	1	Klebsiella pneumoniae KCTC 2242	NC_017540	Bacteria	Proteobacteria	Gammaproteobacteria
987	klpn.006	1	Klebsiella pneumoniae subsp. pneumoniae 1084	NC_018522	Bacteria	Proteobacteria	Gammaproteobacteria
988	klva.001	1	Klebsiella variicola At-22	NC_013850	Bacteria	Proteobacteria	Gammaproteobacteria
989	kool.001	1	Kosmotoga olearia TBF 19.5.1	NC_012785	Bacteria	Thermotogae
990	korh.001	1	Kocuria rhizophila DC2201	NC_010617	Bacteria	Actinobacteria
991	kove.001	1	Candidatus Koribacter versatilis Ellin345	NC_008009	Bacteria	Acidobacteria
992	kr4H.001	1	Krokinobacter sp. 4H-3-7-5	NC_015496	Bacteria	Bacteroidetes
993	krfl.001	1	Kribbella flavida DSM 17836	NC_013729	Bacteria	Actinobacteria
994	kyse.001	1	Kytococcus sedentarius DSM 20547	NC_013169	Bacteria	Actinobacteria
995	la5h.001	1	Lacinutrix sp. 5H-3-7-4	NC_015638	Bacteria	Bacteroidetes
996	laac.001	1	Lactobacillus acidophilus NCFM	NC_006814	Bacteria	Firmicutes
997	laac.002	1	Lactobacillus acidophilus 30SC	NC_015214	Bacteria	Firmicutes
998	laam.001	1	Lactobacillus amylovorus GRL 1112	NC_014724	Bacteria	Firmicutes
999	laam.002	1	Lactobacillus amylovorus GRL1118	NC_017470	Bacteria	Firmicutes
1000	labr.001	1	Lactobacillus brevis ATCC 367	NC_008497	Bacteria	Firmicutes
1001	labu.001	1	Lactobacillus buchneri NRRL B-30929	NC_015428	Bacteria	Firmicutes
1002	labu.002	1	Lactobacillus buchneri CD034	NC_018610	Bacteria	Firmicutes
1003	laca.001	1	Lactobacillus casei ATCC 334	NC_008526	Bacteria	Firmicutes
1004	laca.002	1	Lactobacillus casei BL23	NC_010999	Bacteria	Firmicutes
1005	laca.003	1	Lactobacillus casei str. Zhang	NC_014334	Bacteria	Firmicutes
1006	laca.004	1	Lactobacillus casei BD-II	NC_017474	Bacteria	Firmicutes
1007	laca.005	1	Lactobacillus casei LC2W	NC_017473	Bacteria	Firmicutes
1008	laca.006	1	Lactobacillus casei W56	NC_018641	Bacteria	Firmicutes
1009	lacr.001	1	Lactobacillus crispatus ST1	NC_014106	Bacteria	Firmicutes
1010	lade.001	1	Lactobacillus delbrueckii subsp. bulgaricus ATCC 11842	NC_008054	Bacteria	Firmicutes
1011	lade.002	1	Lactobacillus delbrueckii subsp. bulgaricus ATCC BAA-365	NC_008529	Bacteria	Firmicutes
1012	lade.003	1	Lactobacillus delbrueckii subsp. bulgaricus ND02	NC_014727	Bacteria	Firmicutes
1013	lade.004	1	Lactobacillus delbrueckii subsp. bulgaricus 2038	NC_017469	Bacteria	Firmicutes
1014	lafe.001	1	Lactobacillus fermentum IFO 3956	NC_010610	Bacteria	Firmicutes
1015	lafe.002	1	Lactobacillus fermentum CECT 5716	NC_017465	Bacteria	Firmicutes
1016	laga.001	1	Lactobacillus gasseri ATCC 33323	NC_008530	Bacteria	Firmicutes
1017	lagr.001	1	Lactococcus garvieae Lg2	NC_017490	Bacteria	Firmicutes
1018	lagr.002	1	Lactococcus garvieae ATCC 49156	NC_015930	Bacteria	Firmicutes
1019	lahe.001	1	Lactobacillus helveticus H10	NC_017467	Bacteria	Firmicutes
1020	lahe.002	1	Lactobacillus helveticus R0052	NC_018528	Bacteria	Firmicutes
1021	laho.001	1	Laribacter hongkongensis HLHK9	NC_012559	Bacteria	Proteobacteria	Betaproteobacteria
1022	lain.001	1	Lawsonia intracellularis PHE/MN1-00	NC_008011	Bacteria	Proteobacteria	Deltaproteobacteria
1023	lain.002	1	Lawsonia intracellularis N343	NC_020127	Bacteria	Proteobacteria	Deltaproteobacteria
1024	lajo.001	1	Lactobacillus johnsonii NCC 533	NC_005362	Bacteria	Firmicutes
1025	lajo.002	1	Lactobacillus johnsonii FI9785	NC_013504	Bacteria	Firmicutes
1026	lajo.003	1	Lactobacillus johnsonii DPC 6026	NC_017477	Bacteria	Firmicutes
1027	lake.001	1	Lactobacillus kefiranofaciens ZW3	NC_015602	Bacteria	Firmicutes
1028	lala.001	1	Lactococcus lactis subsp. lactis Il1403	NC_002662	Bacteria	Firmicutes
1029	lala.002	1	Lactococcus lactis subsp. cremoris SK11	NC_008527	Bacteria	Firmicutes
1030	lala.003	1	Lactococcus lactis subsp. cremoris MG1363	NC_009004	Bacteria	Firmicutes
1031	lala.004	1	Lactococcus lactis subsp. lactis KF147	NC_013656	Bacteria	Firmicutes
1032	lala.005	1	Lactococcus lactis subsp. cremoris NZ9000	NC_017949	Bacteria	Firmicutes
1033	lala.006	1	Lactococcus lactis subsp. lactis CV56	NC_017486	Bacteria	Firmicutes
1034	lala.007	1	Lactococcus lactis subsp. cremoris A76	NC_017492	Bacteria	Firmicutes
1035	lala.008	1	Lactococcus lactis subsp. cremoris UC509.9	NC_019435	Bacteria	Firmicutes
1036	lapl.001	1	Lactobacillus plantarum WCFS1	NC_004567	Bacteria	Firmicutes
1037	lapl.002	1	Lactobacillus plantarum JDM1	NC_012984	Bacteria	Firmicutes
1038	lapl.003	1	Lactobacillus plantarum subsp. plantarum ST-III	NC_014554	Bacteria	Firmicutes
1039	lare.001	1	Lactobacillus reuteri JCM 1112	NC_010609	Bacteria	Firmicutes
1040	lare.002	1	Lactobacillus reuteri DSM 20016	NC_009513	Bacteria	Firmicutes
1041	lare.003	1	Lactobacillus reuteri SD2112	NC_015697	Bacteria	Firmicutes
1042	larh.001	1	Lactobacillus rhamnosus GG	NC_013198	Bacteria	Firmicutes
1043	larh.002	1	Lactobacillus rhamnosus Lc 705	NC_013199	Bacteria	Firmicutes
1044	larh.003	1	Lactobacillus rhamnosus GG	NC_017482	Bacteria	Firmicutes
1045	larh.004	1	Lactobacillus rhamnosus ATCC 8530	NC_017491	Bacteria	Firmicutes
1046	laru.001	1	Lactobacillus ruminis ATCC 27782	NC_015975	Bacteria	Firmicutes
1047	lasa.001	1	Lactobacillus sakei subsp. sakei 23K	NC_007576	Bacteria	Firmicutes
1048	lasl.001	1	Lactobacillus salivarius UCC118	NC_007929	Bacteria	Firmicutes
1049	lasl.002	1	Lactobacillus salivarius CECT 5713	NC_017481	Bacteria	Firmicutes
1050	lasn.001	1	Lactobacillus sanfranciscensis TMW 1.1304	NC_015978	Bacteria	Firmicutes
1051	le73.001	1	Leptolyngbya sp. PCC 7376	NC_019683	Bacteria	Cyanobacteria
1052	lebi.001	2	Leptospira biflexa serovar Patoc strain 'Patoc 1 (Paris)'	NC_010602-NC_010843	Bacteria	Spirochaetes
1053	lebi.002	2	Leptospira biflexa serovar Patoc strain 'Patoc 1 (Ames)'	NC_010842-NC_010845	Bacteria	Spirochaetes
1054	lebo.001	2	Leptospira borgpetersenii serovar Hardjo-bovis JB197	NC_008510-NC_008511	Bacteria	Spirochaetes
1055	lebo.002	2	Leptospira borgpetersenii serovar Hardjo-bovis L550	NC_008508-NC_008509	Bacteria	Spirochaetes
1056	lebu.001	1	Leptotrichia buccalis C-1013-b	NC_013192	Bacteria	Fusobacteria
1057	leby.001	1	Leadbetterella byssophila DSM 17132	NC_014655	Bacteria	Bacteroidetes
1058	lec2.001	1	Leuconostoc sp. C2	NC_015734	Bacteria	Firmicutes
1059	leca.001	1	Leuconostoc carnosum JB16	NC_018673	Bacteria	Firmicutes
1060	lech.001	1	Leptothrix cholodnii SP-6	NC_010524	Bacteria	Proteobacteria	Betaproteobacteria
1061	leci.001	1	Leuconostoc citreum KM20	NC_010471	Bacteria	Firmicutes
1062	lefe.001	1	Leptospirillum ferrooxidans C2-3	NC_017094	Bacteria	Nitrospirae
1063	lefr.001	1	Leptospirillum ferriphilum ML-04	NC_018649	Bacteria	Nitrospirae
1064	lega.001	1	Leuconostoc gasicomitatum LMG 18811	NC_014319	Bacteria	Firmicutes
1065	lege.001	1	Leuconostoc gelidum JB7	NC_018631	Bacteria	Firmicutes
1066	lein.001	2	Leptospira interrogans serovar Lai str. 56601	NC_004342-NC_004343	Bacteria	Spirochaetes
1067	lein.002	2	Leptospira interrogans serovar Copenhageni str. Fiocruz L1-130	NC_005823-NC_005824	Bacteria	Spirochaetes
1068	lein.003	2	Leptospira interrogans serovar Lai str. IPAV	NC_017551-NC_017552	Bacteria	Spirochaetes
1069	leki.001	1	Leuconostoc kimchii IMSNU 11154	NC_014136	Bacteria	Firmicutes
1070	lelo.001	1	Legionella longbeachae NSW150	NC_013861	Bacteria	Proteobacteria	Gammaproteobacteria
1071	leme.001	1	Leuconostoc mesenteroides subsp. mesenteroides ATCC 8293	NC_008531	Bacteria	Firmicutes
1072	leme.002	1	Leuconostoc mesenteroides subsp. mesenteroides J18	NC_016805	Bacteria	Firmicutes
1073	lepn.001	1	Legionella pneumophila subsp. pneumophila str. Philadelphia 1	NC_002942	Bacteria	Proteobacteria	Gammaproteobacteria
1074	lepn.002	1	Legionella pneumophila str. Lens	NC_006369	Bacteria	Proteobacteria	Gammaproteobacteria
1075	lepn.003	1	Legionella pneumophila str. Paris	NC_006368	Bacteria	Proteobacteria	Gammaproteobacteria
1076	lepn.004	1	Legionella pneumophila str. Corby	NC_009494	Bacteria	Proteobacteria	Gammaproteobacteria
1077	lepn.005	1	Legionella pneumophila 2300/99 Alcoy	NC_014125	Bacteria	Proteobacteria	Gammaproteobacteria
1078	lepn.006	1	Legionella pneumophila subsp. pneumophila ATCC 43290	NC_016811	Bacteria	Proteobacteria	Gammaproteobacteria
1079	lepn.007	1	Legionella pneumophila subsp. pneumophila	NC_018139	Bacteria	Proteobacteria	Gammaproteobacteria
1080	lepn.008	1	Legionella pneumophila subsp. pneumophila	NC_018140	Bacteria	Proteobacteria	Gammaproteobacteria
1081	lexy.001	1	Leifsonia xyli subsp. xyli str. CTCB07	NC_006087	Bacteria	Actinobacteria
1082	lias.001	1	Candidatus Liberibacter asiaticus str. psy62	NC_012985	Bacteria	Proteobacteria	Alphaproteobacteria
1083	licr.001	1	Liberibacter crescens BT-1	NC_019907	Bacteria	Proteobacteria	Alphaproteobacteria
1084	liin.001	1	Listeria innocua Clip11262	NC_003212	Bacteria	Firmicutes
1085	liiv.001	1	Listeria ivanovii subsp. ivanovii PAM 55	NC_016011	Bacteria	Firmicutes
1086	limo.001	1	Listeria monocytogenes EGD-e	NC_003210	Bacteria	Firmicutes
1087	limo.002	1	Listeria monocytogenes serotype 4b str. F2365	NC_002973	Bacteria	Firmicutes
1088	limo.003	1	Listeria monocytogenes HCC23	NC_011660	Bacteria	Firmicutes
1089	limo.004	1	Listeria monocytogenes Clip81459	NC_012488	Bacteria	Firmicutes
1090	limo.005	1	Listeria monocytogenes 08-5578	NC_013766	Bacteria	Firmicutes
1091	limo.006	1	Listeria monocytogenes 08-5923	NC_013768	Bacteria	Firmicutes
1092	limo.007	1	Listeria monocytogenes 10403S	NC_017544	Bacteria	Firmicutes
1093	limo.008	1	Listeria monocytogenes J0161	NC_017545	Bacteria	Firmicutes
1094	limo.009	1	Listeria monocytogenes J0161	NC_017546	Bacteria	Firmicutes
1095	limo.010	1	Listeria monocytogenes Finland 1998	NC_017547	Bacteria	Firmicutes
1096	limo.011	1	Listeria monocytogenes M7	NC_017537	Bacteria	Firmicutes
1097	limo.012	1	Listeria monocytogenes L99	NC_017529	Bacteria	Firmicutes
1098	limo.013	1	Listeria monocytogenes L312	NC_018642	Bacteria	Firmicutes
1099	limo.014	1	Listeria monocytogenes SLCC7179	NC_018593	Bacteria	Firmicutes
1100	limo.015	1	Listeria monocytogenes SLCC5850	NC_018592	Bacteria	Firmicutes
1101	limo.016	1	Listeria monocytogenes serotype 7 str. SLCC2482	NC_018591	Bacteria	Firmicutes
1102	limo.017	1	Listeria monocytogenes SLCC2376	NC_018590	Bacteria	Firmicutes
1103	limo.018	1	Listeria monocytogenes SLCC2479	NC_018589	Bacteria	Firmicutes
1104	limo.019	1	Listeria monocytogenes SLCC2372	NC_018588	Bacteria	Firmicutes
1105	limo.020	1	Listeria monocytogenes SLCC2755	NC_018587	Bacteria	Firmicutes
1106	limo.021	1	Listeria monocytogenes SLCC2540	NC_018586	Bacteria	Firmicutes
1107	limo.022	1	Listeria monocytogenes SLCC2378	NC_018585	Bacteria	Firmicutes
1108	limo.023	1	Listeria monocytogenes ATCC 19117	NC_018584	Bacteria	Firmicutes
1109	limo.024	1	Listeria monocytogenes 07PF0776	NC_017728	Bacteria	Firmicutes
1110	limo.025	1	Listeria monocytogenes serotype 4b str. LL195	NC_019556	Bacteria	Firmicutes
1111	lise.001	1	Listeria seeligeri serovar 1/2b str. SLCC3954	NC_013891	Bacteria	Firmicutes
1112	liso.001	1	Candidatus Liberibacter solanacearum CLso-ZC1	NC_014774	Bacteria	Proteobacteria	Alphaproteobacteria
1113	liwe.001	1	Listeria welshimeri serovar 6b str. SLCC5334	NC_008555	Bacteria	Firmicutes
1114	lysp.001	1	Lysinibacillus sphaericus C3-41	NC_010382	Bacteria	Firmicutes
1115	maaq.001	1	Marinobacter aquaeolei VT8	NC_008740	Bacteria	Proteobacteria	Gammaproteobacteria
1116	maau.001	1	Mahella australiensis 50-1 BON	NC_015520	Bacteria	Firmicutes
1117	maba.001	1	Marinobacter adhaerens HP15	NC_017506	Bacteria	Proteobacteria	Gammaproteobacteria
1118	mabs.001	1	Marinobacter sp. BSs20148	NC_018268	Bacteria	Proteobacteria	Gammaproteobacteria
1119	maca.001	1	Macrococcus caseolyticus JCSC5402	NC_011999	Bacteria	Firmicutes
1120	mahd.001	1	Marinobacter hydrocarbonoclasticus ATCC 49840	NC_017067	Bacteria	Proteobacteria	Gammaproteobacteria
1121	mahy.001	1	Marinithermus hydrothermalis DSM 14884	NC_015387	Bacteria	Deinococcus-Thermus
1122	mama.001	1	Magnetospirillum magneticum AMB-1	NC_007626	Bacteria	Proteobacteria	Alphaproteobacteria
1123	mame.001	1	Marinomonas mediterranea MMB-1	NC_015276	Bacteria	Proteobacteria	Gammaproteobacteria
1124	mamr.001	1	Maricaulis maris MCS10	NC_008347	Bacteria	Proteobacteria	Alphaproteobacteria
1125	mamw.001	1	Marinomonas sp. MWYL1	NC_009654	Bacteria	Proteobacteria	Gammaproteobacteria
1126	mapi.001	1	Marinitoga piezophila KA3	NC_016751	Bacteria	Thermotogae
1127	mapo.001	1	Marinomonas posidonica IVIA-Po-181	NC_015559	Bacteria	Proteobacteria	Gammaproteobacteria
1128	masp.001	1	Magnetococcus marinus MC-1	NC_008576	Bacteria	Proteobacteria	Alphaproteobacteria
1129	masu.001	1	Mannheimia succiniciproducens MBEL55E	NC_006300	Bacteria	Proteobacteria	Gammaproteobacteria
1130	matr.001	1	Marivirga tractuosa DSM 4126	NC_014759	Bacteria	Bacteroidetes
1131	me30.001	1	Methylotenera versatilis 301	NC_014207	Bacteria	Proteobacteria	Betaproteobacteria
1132	me44.000	1	Methylobacterium sp. 4-46	NC_010511	Bacteria	Proteobacteria	Alphaproteobacteria
1133	me68.001	1	Methylovorus sp. MP688	NC_014733	Bacteria	Proteobacteria	Betaproteobacteria
1134	meaa.001	1	Methylomicrobium alcaliphilum	NC_016112	Bacteria	Proteobacteria	Gammaproteobacteria
1135	meau.001	1	Mesorhizobium australicum WSM2073	NC_019973	Bacteria	Proteobacteria	Alphaproteobacteria
1136	meca.001	1	Methylococcus capsulatus str. Bath	NC_002977	Bacteria	Proteobacteria	Gammaproteobacteria
1137	mech.001	1	Methylobacterium chloromethanicum CM4	NC_011757	Bacteria	Proteobacteria	Alphaproteobacteria
1138	meci.001	1	Mesorhizobium ciceri biovar biserrulae WSM1271	NC_014923	Bacteria	Proteobacteria	Alphaproteobacteria
1139	meel.001	1	Megasphaera elsdenii DSM 20460	NC_015873	Bacteria	Firmicutes
1140	meex.001	1	Methylobacterium extorquens PA1	NC_010172	Bacteria	Proteobacteria	Alphaproteobacteria
1141	meex.002	1	Methylobacterium extorquens AM1	NC_012808	Bacteria	Proteobacteria	Alphaproteobacteria
1142	meex.003	1	Methylobacterium extorquens DM4	NC_012988	Bacteria	Proteobacteria	Alphaproteobacteria
1143	mefg.001	1	Methylobacillus flagellatus KT	NC_007947	Bacteria	Proteobacteria	Betaproteobacteria
1144	mefl.001	1	Mesoplasma florum L1	NC_006055	Bacteria	Tenericutes
1145	mein.001	1	Methylacidiphilum infernorum V4	NC_010794	Bacteria	Verrucomicrobia
1146	mej7.001	1	Methylophaga sp. JAM7	NC_017856	Bacteria	Proteobacteria	Gammaproteobacteria
1147	mejm.001	1	Methylophaga sp. JAM1	NC_017857	Bacteria	Proteobacteria	Gammaproteobacteria
1148	melo.001	1	Mesorhizobium loti MAFF303099	NC_002678	Bacteria	Proteobacteria	Alphaproteobacteria
1149	meme.001	1	Methylomonas methanica MC09	NC_015572	Bacteria	Proteobacteria	Gammaproteobacteria
1150	memo.001	1	Methylotenera mobilis JLW8	NC_012968	Bacteria	Proteobacteria	Betaproteobacteria
1151	meno.001	1	Methylobacterium nodulans ORS 2060	NC_011894	Bacteria	Proteobacteria	Alphaproteobacteria
1152	meop.001	1	Mesorhizobium opportunistum WSM2075	NC_015675	Bacteria	Proteobacteria	Alphaproteobacteria
1153	meox.001	1	Candidatus Methylomirabilis oxyfera	NC_013260	Bacteria	candidat
1154	mepe.001	1	Methylibium petroleiphilum PM1	NC_008825	Bacteria	Proteobacteria	Betaproteobacteria
1155	mepn.001	1	Melissococcus plutonius ATCC 35311	NC_015516	Bacteria	Firmicutes
1156	mepo.001	1	Methylobacterium populi BJ001	NC_010725	Bacteria	Proteobacteria	Alphaproteobacteria
1157	mepr.001	1	Mesotoga prima MesG1.Ag.4.2	NC_017934	Bacteria	Thermotogae
1158	mepu.001	1	Melissococcus plutonius DAT561	NC_016938	Bacteria	Firmicutes
1159	mera.001	1	Methylobacterium radiotolerans JCM 2831	NC_010505	Bacteria	Proteobacteria	Alphaproteobacteria
1160	merb.001	1	Meiothermus ruber DSM 1279	NC_013946	Bacteria	Deinococcus-Thermus
1161	mero.001	1	Melioribacter roseus P3M	NC_018178	Bacteria	Ignavibacteria
1162	mesc.001	1	Methylocystis sp. SC2	NC_018485	Bacteria	Proteobacteria	Alphaproteobacteria
1163	mesi.001	1	Methylovorus glucosetrophus SIP3-4	NC_012969	Bacteria	Proteobacteria	Betaproteobacteria
1164	mesl.001	1	Methylocella silvestris BL2	NC_011666	Bacteria	Proteobacteria	Alphaproteobacteria
1165	mesp.001	1	Chelativorans sp. BNC1	NC_008254	Bacteria	Proteobacteria	Alphaproteobacteria
1166	mesv.001	1	Meiothermus silvanus DSM 9946	NC_014212	Bacteria	Deinococcus-Thermus
1167	mi71.001	1	Microcoleus sp. PCC 7113	NC_019738	Bacteria	Cyanobacteria
1168	miae.001	1	Micavibrio aeruginosavorus ARL-13	NC_016026	Bacteria	Proteobacteria	Alphaproteobacteria
1169	miau.001	1	Micromonospora aurantiaca ATCC 27029	NC_014391	Bacteria	Actinobacteria
1170	mil5.001	1	Micromonospora sp. L5	NC_014815	Bacteria	Actinobacteria
1171	mimi.001	1	Candidatus Midichloria mitochondrii IricVA	NC_015722	Bacteria	Proteobacteria	Alphaproteobacteria
1172	miph.001	1	Microlunatus phosphovorus NM-1	NC_015635	Bacteria	Actinobacteria
1173	mite.001	1	Microbacterium testaceum StLB037	NC_015125	Bacteria	Actinobacteria
1174	moca.001	1	Moraxella catarrhalis RH4	NC_014147	Bacteria	Proteobacteria	Gammaproteobacteria
1175	mocu.001	1	Mobiluncus curtisii ATCC 43063	NC_014246	Bacteria	Actinobacteria
1176	moen.001	1	Candidatus Moranella endobia PCIT	NC_015735	Bacteria	Proteobacteria	Gammaproteobacteria
1177	moma.001	1	Modestobacter marinus	NC_017955	Bacteria	Actinobacteria
1178	moth.001	1	Moorella thermoacetica ATCC 39073	NC_007644	Bacteria	Firmicutes
1179	muru.001	1	Muricauda ruestringensis DSM 13258	NC_015945	Bacteria	Bacteroidetes
1180	myab.001	1	Mycobacterium abscessus ATCC 19977	NC_010397	Bacteria	Actinobacteria
1181	myae.001	1	Microcystis aeruginosa NIES-843	NC_010296	Bacteria	Cyanobacteria
1182	myaf.001	1	Mycobacterium africanum GM041182	NC_015758	Bacteria	Actinobacteria
1183	myag.001	1	Mycoplasma agalactiae PG2	NC_009497	Bacteria	Tenericutes
1184	myag.002	1	Mycoplasma agalactiae	NC_013948	Bacteria	Tenericutes
1185	myar.001	1	Mycoplasma arthritidis 158L3-1	NC_011025	Bacteria	Tenericutes
1186	myav.001	1	Mycobacterium avium subsp. paratuberculosis K-10	NC_002944	Bacteria	Actinobacteria
1187	myav.002	1	Mycobacterium avium 104	NC_008595	Bacteria	Actinobacteria
1188	mybo.001	1	Mycobacterium bovis AF2122/97	NC_002945	Bacteria	Actinobacteria
1189	mybo.002	1	Mycobacterium bovis BCG str. Pasteur 1173P2	NC_008769	Bacteria	Actinobacteria
1190	mybo.003	1	Mycobacterium bovis BCG str. Tokyo 172	NC_012207	Bacteria	Actinobacteria
1191	mybo.004	1	Mycobacterium bovis BCG str. Mexico	NC_016804	Bacteria	Actinobacteria
1192	mybv.001	1	Mycoplasma bovis PG45	NC_014760	Bacteria	Tenericutes
1193	mybv.002	1	Mycoplasma bovis Hubei-1	NC_015725	Bacteria	Tenericutes
1194	mybv.003	1	Mycoplasma bovis HB0801	NC_018077	Bacteria	Tenericutes
1195	myca.001	1	Mycoplasma capricolum subsp. capricolum ATCC 27343	NC_007633	Bacteria	Tenericutes
1196	mych.001	1	Mycobacterium chubuense NBB4	NC_018027	Bacteria	Actinobacteria
1197	mycn.001	1	Mycobacterium canettii CIPT 140010059	NC_015848	Bacteria	Actinobacteria
1198	mycn.002	1	Mycobacterium canettii CIPT 140060008	NC_019950	Bacteria	Actinobacteria
1199	mycn.003	1	Mycobacterium canettii CIPT 140070010	NC_019951	Bacteria	Actinobacteria
1200	mycn.004	1	Mycobacterium canettii CIPT 140070017	NC_019952	Bacteria	Actinobacteria
1201	mycn.005	1	Mycobacterium canettii CIPT 140070008	NC_019965	Bacteria	Actinobacteria
1202	myco.001	1	Mycoplasma conjunctivae HRC/581	NC_012806	Bacteria	Tenericutes
1203	mycr.001	1	Mycoplasma crocodyli MP145	NC_014014	Bacteria	Tenericutes
1204	mycy.001	1	Mycoplasma cynos C142	NC_019949	Bacteria	Tenericutes
1205	myfe.001	1	Mycoplasma fermentans JER	NC_014552	Bacteria	Tenericutes
1206	myfe.002	1	Mycoplasma fermentans M64	NC_014921	Bacteria	Tenericutes
1207	myfu.001	1	Myxococcus fulvus HW-1	NC_015711	Bacteria	Proteobacteria	Deltaproteobacteria
1208	myga.001	1	Mycoplasma gallisepticum str. R(low)	NC_004829	Bacteria	Tenericutes
1209	myga.002	1	Mycoplasma gallisepticum str. R(high)	NC_017502	Bacteria	Tenericutes
1210	myga.003	1	Mycoplasma gallisepticum str. F	NC_017503	Bacteria	Tenericutes
1211	myga.004	1	Mycoplasma gallisepticum VA94 7994-1-7P	NC_018406	Bacteria	Tenericutes
1212	myga.005	1	Mycoplasma gallisepticum NC95 13295-2-2P	NC_018407	Bacteria	Tenericutes
1213	myga.006	1	Mycoplasma gallisepticum NC96 1596-4-2P	NC_018408	Bacteria	Tenericutes
1214	myga.007	1	Mycoplasma gallisepticum NY01 2001.047-5-1P	NC_018409	Bacteria	Tenericutes
1215	myga.008	1	Mycoplasma gallisepticum WI01 2001.043-13-2P	NC_018410	Bacteria	Tenericutes
1216	myga.009	1	Mycoplasma gallisepticum NC06 2006.080-5-2P	NC_018411	Bacteria	Tenericutes
1217	myga.010	1	Mycoplasma gallisepticum CA06 2006.052-5-2P	NC_018412	Bacteria	Tenericutes
1218	myga.011	1	Mycoplasma gallisepticum NC08 2008.031-4-3P	NC_018413	Bacteria	Tenericutes
1219	myge.001	1	Mycoplasma genitalium G37	NC_000908	Bacteria	Tenericutes
1220	myge.002	1	Mycoplasma genitalium M2321	NC_018495	Bacteria	Tenericutes
1221	myge.003	1	Mycoplasma genitalium M6282	NC_018496	Bacteria	Tenericutes
1222	myge.004	1	Mycoplasma genitalium M6320	NC_018497	Bacteria	Tenericutes
1223	myge.005	1	Mycoplasma genitalium M2288	NC_018498	Bacteria	Tenericutes
1224	mygi.001	1	Mycobacterium gilvum PYR-GCK	NC_009338	Bacteria	Actinobacteria
1225	myha.001	1	Mycoplasma haemofelis str. Langford 1	NC_014970	Bacteria	Tenericutes
1226	myha.002	1	Mycoplasma haemofelis Ohio2	NC_017520	Bacteria	Tenericutes
1227	myhe.001	1	Mycoplasma haemocanis str. Illinois	NC_016638	Bacteria	Tenericutes
1228	myhm.001	1	Candidatus Mycoplasma haemolamae str. Purdue	NC_018219	Bacteria	Tenericutes
1229	myho.001	1	Mycoplasma hominis ATCC 23114	NC_013511	Bacteria	Tenericutes
1230	myhr.001	1	Mycoplasma hyorhinis HUB-1	NC_014448	Bacteria	Tenericutes
1231	myhr.002	1	Mycoplasma hyorhinis MCLD	NC_017519	Bacteria	Tenericutes
1232	myhr.003	1	Mycoplasma hyorhinis GDL-1	NC_016829	Bacteria	Tenericutes
1233	myhr.004	1	Mycoplasma hyorhinis SK76	NC_019552	Bacteria	Tenericutes
1234	myhy.001	1	Mycoplasma hyopneumoniae J	NC_007295	Bacteria	Tenericutes
1235	myhy.002	1	Mycoplasma hyopneumoniae 232	NC_006360	Bacteria	Tenericutes
1236	myhy.003	1	Mycoplasma hyopneumoniae 7448	NC_007332	Bacteria	Tenericutes
1237	myhy.004	1	Mycoplasma hyopneumoniae 168	NC_017509	Bacteria	Tenericutes
1238	myid.001	1	Mycobacterium indicus pranii MTCC 9506	NC_018612	Bacteria	Actinobacteria
1239	myin.001	1	Mycobacterium intracellulare MOTT-02	NC_016947	Bacteria	Actinobacteria
1240	myin.002	1	Mycobacterium intracellulare MOTT-64	NC_016948	Bacteria	Actinobacteria
1241	myin.003	1	Mycobacterium intracellulare ATCC 13950	NC_016946	Bacteria	Actinobacteria
1242	myjd.001	1	Mycobacterium sp. JDM601	NC_015576	Bacteria	Actinobacteria
1243	mykm.001	1	Mycobacterium sp. KMS	NC_008705	Bacteria	Actinobacteria
1244	myla.001	1	Mycoplasma leachii 99/014/6	NC_017521	Bacteria	Tenericutes
1245	mylc.001	1	Mycoplasma leachii PG50	NC_014751	Bacteria	Tenericutes
1246	myle.001	1	Mycobacterium leprae TN	NC_002677	Bacteria	Actinobacteria
1247	myle.002	1	Mycobacterium leprae Br4923	NC_011896	Bacteria	Actinobacteria
1248	mylu.001	1	Micrococcus luteus NCTC 2665	NC_012803	Bacteria	Actinobacteria
1249	myma.001	1	Mycobacterium marinum M	NC_010612	Bacteria	Actinobacteria
1250	mymc.001	1	Mycobacterium sp. MCS	NC_008146	Bacteria	Actinobacteria
1251	mymo.001	1	Mycoplasma mobile 163K	NC_006908	Bacteria	Tenericutes
1252	myms.001	1	Mycobacterium massiliense str. GO 06	NC_018150	Bacteria	Actinobacteria
1253	mymt.001	1	Mycobacterium sp. MOTT36Y	NC_017904	Bacteria	Actinobacteria
1254	mymy.001	1	Mycoplasma mycoides subsp. mycoides SC str. PG1	NC_005364	Bacteria	Tenericutes
1255	mymy.002	1	Mycoplasma mycoides subsp. capri LC str. 95010	NC_015431	Bacteria	Tenericutes
1256	mymy.003	1	Mycoplasma mycoides subsp. mycoides SC str. Gladysdale MU clone SC5	CP002107	Bacteria	Tenericutes
1257	mype.001	1	Mycoplasma penetrans HF-2	NC_004432	Bacteria	Tenericutes
1258	mypn.001	1	Mycoplasma pneumoniae M129	NC_000912	Bacteria	Tenericutes
1259	mypn.002	1	Mycoplasma pneumoniae FH	NC_017504	Bacteria	Tenericutes
1260	mypn.003	1	Mycoplasma pneumoniae 309	NC_016807	Bacteria	Tenericutes
1261	mypt.001	1	Mycoplasma putrefaciens KS1	NC_015946	Bacteria	Tenericutes
1262	mypu.001	1	Mycoplasma pulmonis UAB CTIP	NC_002771	Bacteria	Tenericutes
1263	myrh.001	1	Mycobacterium rhodesiae NBB3	NC_016604	Bacteria	Actinobacteria
1264	myse.001	1	Mycobacterium smegmatis str. MC2 155	NC_008596	Bacteria	Actinobacteria
1265	mysm.001	1	Mycobacterium smegmatis str. MC2 155	NC_018289	Bacteria	Actinobacteria
1266	mysm.002	1	Mycobacterium smegmatis JS623	NC_019966	Bacteria	Actinobacteria
1267	mysp.001	1	Mycobacterium sp. JLS	NC_009077	Bacteria	Actinobacteria
1268	mysr.001	1	Mycobacterium sp. Spyr1	NC_014814	Bacteria	Actinobacteria
1269	myst.001	1	Myxococcus stipitatus DSM 14675	NC_020126	Bacteria	Proteobacteria	Deltaproteobacteria
1270	mysu.001	1	Mycoplasma suis KI3806	NC_015153	Bacteria	Tenericutes
1271	mysu.002	1	Mycoplasma suis str. Illinois	NC_015155	Bacteria	Tenericutes
1272	mysy.001	1	Mycoplasma synoviae 53	NC_007294	Bacteria	Tenericutes
1273	mytu.001	1	Mycobacterium tuberculosis H37Rv	NC_000962	Bacteria	Actinobacteria
1274	mytu.002	1	Mycobacterium tuberculosis CDC1551	NC_002755	Bacteria	Actinobacteria
1275	mytu.003	1	Mycobacterium tuberculosis H37Ra	NC_009525	Bacteria	Actinobacteria
1276	mytu.004	1	Mycobacterium tuberculosis F11	NC_009565	Bacteria	Actinobacteria
1277	mytu.006	1	Mycobacterium tuberculosis KZN 1435	NC_012943	Bacteria	Actinobacteria
1278	mytu.007	1	Mycobacterium tuberculosis CCDC5180	NC_017522	Bacteria	Actinobacteria
1279	mytu.008	1	Mycobacterium tuberculosis CCDC5079	NC_017523	Bacteria	Actinobacteria
1280	mytu.009	1	Mycobacterium tuberculosis KZN 4207	NC_016768	Bacteria	Actinobacteria
1281	mytu.010	1	Mycobacterium tuberculosis CTRI-2	NC_017524	Bacteria	Actinobacteria
1282	mytu.011	1	Mycobacterium tuberculosis RGTB327	NC_017026	Bacteria	Actinobacteria
1283	mytu.012	1	Mycobacterium tuberculosis RGTB423	NC_017528	Bacteria	Actinobacteria
1284	mytu.013	1	Mycobacterium tuberculosis UT205	NC_016934	Bacteria	Actinobacteria
1285	mytu.014	1	Mycobacterium tuberculosis KZN 605	NC_018078	Bacteria	Actinobacteria
1286	mytu.015	1	Mycobacterium tuberculosis H37Rv	NC_018143	Bacteria	Actinobacteria
1287	myul.001	1	Mycobacterium ulcerans Agy99	NC_008611	Bacteria	Actinobacteria
1288	myva.001	1	Mycobacterium vanbaalenii PYR-1	NC_008726	Bacteria	Actinobacteria
1289	mywe.001	1	Mycoplasma wenyonii str. Massachusetts	NC_018149	Bacteria	Tenericutes
1290	myxa.001	1	Myxococcus xanthus DK 1622	NC_008095	Bacteria	Proteobacteria	Deltaproteobacteria
1291	namu.001	1	Nakamurella multipartita DSM 44233	NC_013235	Bacteria	Actinobacteria
1292	napr.001	1	Nautilia profundicola AmH	NC_012115	Bacteria	Proteobacteria	Epsilonproteobacteria
1293	nath.001	1	Natranaerobius thermophilus JW/NM-WN-LF	NC_010718	Bacteria	Firmicutes
1294	nego.001	1	Neisseria gonorrhoeae FA 1090	NC_002946	Bacteria	Proteobacteria	Betaproteobacteria
1295	nego.002	1	Neisseria gonorrhoeae NCCP11945	NC_011035	Bacteria	Proteobacteria	Betaproteobacteria
1296	nego.003	1	Neisseria gonorrhoeae TCDC-NG08107	NC_017511	Bacteria	Proteobacteria	Betaproteobacteria
1297	nela.001	1	Neisseria lactamica 020-06	NC_014752	Bacteria	Proteobacteria	Betaproteobacteria
1298	neme.001	1	Neisseria meningitidis Z2491	NC_003116	Bacteria	Proteobacteria	Betaproteobacteria
1299	neme.002	1	Neisseria meningitidis MC58	NC_003112	Bacteria	Proteobacteria	Betaproteobacteria
1300	neme.003	1	Neisseria meningitidis FAM18	NC_008767	Bacteria	Proteobacteria	Betaproteobacteria
1301	neme.005	1	Neisseria meningitidis 053442	NC_010120	Bacteria	Proteobacteria	Betaproteobacteria
1302	neme.006	1	Neisseria meningitidis alpha14	NC_013016	Bacteria	Proteobacteria	Betaproteobacteria
1303	neme.007	1	Neisseria meningitidis 8013	NC_017501	Bacteria	Proteobacteria	Betaproteobacteria
1304	neme.008	1	Neisseria meningitidis alpha710	NC_017505	Bacteria	Proteobacteria	Betaproteobacteria
1305	neme.009	1	Neisseria meningitidis M01-240355	NC_017517	Bacteria	Proteobacteria	Betaproteobacteria
1306	neme.010	1	Neisseria meningitidis NZ-05/33	NC_017518	Bacteria	Proteobacteria	Betaproteobacteria
1307	neme.011	1	Neisseria meningitidis M01-240149	NC_017514	Bacteria	Proteobacteria	Betaproteobacteria
1308	neme.012	1	Neisseria meningitidis M04-240196	NC_017515	Bacteria	Proteobacteria	Betaproteobacteria
1309	neme.013	1	Neisseria meningitidis H44/76	NC_017516	Bacteria	Proteobacteria	Betaproteobacteria
1310	neme.014	1	Neisseria meningitidis G2136	NC_017513	Bacteria	Proteobacteria	Betaproteobacteria
1311	neme.015	1	Neisseria meningitidis WUE 2594	NC_017512	Bacteria	Proteobacteria	Betaproteobacteria
1312	neri.001	1	Neorickettsia risticii str. Illinois	NC_013009	Bacteria	Proteobacteria	Alphaproteobacteria
1313	nese.001	1	Neorickettsia sennetsu str. Miyayama	NC_007798	Bacteria	Proteobacteria	Alphaproteobacteria
1314	nide.001	1	Candidatus Nitrospira defluvii	NC_014355	Bacteria	Nitrospirae
1315	niet.001	1	Nitrosomonas eutropha C91	NC_008344	Bacteria	Proteobacteria	Betaproteobacteria
1316	nieu.001	1	Nitrosomonas europaea ATCC 19718	NC_004757	Bacteria	Proteobacteria	Betaproteobacteria
1317	niha.001	1	Nitrobacter hamburgensis X14	NC_007964	Bacteria	Proteobacteria	Alphaproteobacteria
1318	nihl.001	1	Nitrosococcus halophilus Nc4	NC_013960	Bacteria	Proteobacteria	Gammaproteobacteria
1319	niis.001	1	Nitrosomonas sp. Is79A3	NC_015731	Bacteria	Proteobacteria	Betaproteobacteria
1320	niko.001	1	Niastella koreensis GR20-10	NC_016609	Bacteria	Bacteroidetes
1321	nimu.001	1	Nitrosospira multiformis ATCC 25196	NC_007614	Bacteria	Proteobacteria	Betaproteobacteria
1322	nioc.001	1	Nitrosococcus oceani ATCC 19707	NC_007484	Bacteria	Proteobacteria	Gammaproteobacteria
1323	nisa.001	1	Nitratifractor salsuginis DSM 16511	NC_014935	Bacteria	Proteobacteria	Epsilonproteobacteria
1324	nisl.001	1	Nitrosomonas sp. AL212	NC_015222	Bacteria	Proteobacteria	Betaproteobacteria
1325	nisp.001	1	Nitratiruptor sp. SB155-2	NC_009662	Bacteria	Proteobacteria	Epsilonproteobacteria
1326	niwa.001	1	Nitrosococcus watsonii C-113	NC_014315	Bacteria	Proteobacteria	Gammaproteobacteria
1327	niwi.001	1	Nitrobacter winogradskyi Nb-255	NC_007406	Bacteria	Proteobacteria	Alphaproteobacteria
1328	no1y.001	1	Novosphingobium sp. PP1Y	NC_015580	Bacteria	Proteobacteria	Alphaproteobacteria
1329	no75.001	1	Nostoc sp. PCC 7524	NC_019684	Bacteria	Cyanobacteria
1330	noal.001	1	Nocardiopsis alba ATCC BAA-2165	NC_018524	Bacteria	Actinobacteria
1331	noar.001	1	Novosphingobium aromaticivorans DSM 12444	NC_007794	Bacteria	Proteobacteria	Alphaproteobacteria
1332	noaz.001	1	Nostoc azollae' 0708	NC_014248	Bacteria	Cyanobacteria
1333	nobr.001	1	Nocardia brasiliensis ATCC 700358	NC_018681	Bacteria	Actinobacteria
1334	noca.001	1	Nocardioides sp. JS614	NC_008699	Bacteria	Actinobacteria
1335	nocy.001	1	Nocardia cyriacigeorgica GUH-2	NC_016887	Bacteria	Actinobacteria
1336	noda.001	2	Nocardiopsis dassonvillei subsp. dassonvillei DSM 43111	NC_014210-NC_014211	Bacteria	Actinobacteria
1337	nodo.001	1	Nonlabens dokdonensis DSW-6	NC_020156	Bacteria	Bacteroidetes
1338	nofa.001	1	Nocardia farcinica IFM 10152	NC_006361	Bacteria	Actinobacteria
1339	nopc.001	1	Nostoc sp. PCC 7107	NC_019676	Bacteria	Cyanobacteria
1340	nopu.001	1	Nostoc punctiforme PCC 73102	NC_010628	Bacteria	Cyanobacteria
1341	nosp.001	1	Nostoc sp. PCC 7120	NC_003272	Bacteria	Cyanobacteria
1342	ocan.001	2	Ochrobactrum anthropi ATCC 49188	NC_009667-NC_009668	Bacteria	Proteobacteria	Alphaproteobacteria
1343	ocgk.001	1	Oceanimonas sp. GK1	NC_016745	Bacteria	Proteobacteria	Gammaproteobacteria
1344	ocih.001	1	Oceanobacillus iheyensis HTE831	NC_004193	Bacteria	Firmicutes
1345	ocpr.001	1	Oceanithermus profundus DSM 14977	NC_014761	Bacteria	Deinococcus-Thermus
1346	odsp.001	1	Odoribacter splanchnicus DSM 20712	NC_015160	Bacteria	Bacteroidetes
1347	oeoe.001	1	Oenococcus oeni PSU-1	NC_008528	Bacteria	Firmicutes
1348	olca.001	1	Oligotropha carboxidovorans OM5	NC_011386	Bacteria	Proteobacteria	Alphaproteobacteria
1349	olca.002	1	Oligotropha carboxidovorans OM4	NC_017538	Bacteria	Proteobacteria	Alphaproteobacteria
1350	olca.003	1	Oligotropha carboxidovorans OM5	NC_015684	Bacteria	Proteobacteria	Alphaproteobacteria
1351	olul.001	1	Olsenella uli DSM 7084	NC_014363	Bacteria	Actinobacteria
1352	opte.001	1	Opitutus terrae PB90-1	NC_010571	Bacteria	Verrucomicrobia
1353	orrh.001	1	Ornithobacterium rhinotracheale DSM 15997	NC_018016	Bacteria	Bacteroidetes
1354	orts.001	1	Orientia tsutsugamushi str. Ikeda	NC_010793	Bacteria	Proteobacteria	Alphaproteobacteria
1355	orts.002	1	Orientia tsutsugamushi str. Boryong	NC_009488	Bacteria	Proteobacteria	Alphaproteobacteria
1356	osac.001	1	Oscillatoria acuminata PCC 6304	NC_019693	Bacteria	Cyanobacteria
1357	osni.001	1	Oscillatoria nigro-viridis PCC 7112	NC_019729	Bacteria	Cyanobacteria
1358	osva.001	1	Oscillibacter valericigenes Sjm18-20	NC_016048	Bacteria	Firmicutes
1359	owho.001	1	Owenweeksia hongkongensis DSM 17368	NC_016599	Bacteria	Bacteroidetes
1360	paac.001	1	Parachlamydia acanthamoebae UV-7	NC_015702	Bacteria	Chlamydiae
1361	paan.001	1	Pantoea ananatis LMG 20103	NC_013956	Bacteria	Proteobacteria	Gammaproteobacteria
1362	paan.002	1	Pantoea ananatis AJ13355	NC_017531	Bacteria	Proteobacteria	Gammaproteobacteria
1363	paan.003	1	Pantoea ananatis PA13	NC_017554	Bacteria	Proteobacteria	Gammaproteobacteria
1364	paan.004	1	Pantoea ananatis LMG 5342	NC_016816	Bacteria	Proteobacteria	Gammaproteobacteria
1365	paat.001	1	Pantoea sp. At-9b	NC_014837	Bacteria	Proteobacteria	Gammaproteobacteria
1366	pabe.001	1	Parvularcula bermudensis HTCC2503	NC_014414	Bacteria	Proteobacteria	Alphaproteobacteria
1367	pade.001	2	Paracoccus denitrificans PD1222	NC_008686-NC_008687	Bacteria	Proteobacteria	Alphaproteobacteria
1368	pade.002	1	Paracoccus denitrificans SD1	CP002897	Bacteria	Proteobacteria	Alphaproteobacteria
1369	padi.001	1	Parabacteroides distasonis ATCC 8503	NC_009615	Bacteria	Bacteroidetes
1370	pajd.001	1	Paenibacillus sp. JDR-2	NC_012914	Bacteria	Firmicutes
1371	pala.001	1	Parvibaculum lavamentivorans DS-1	NC_009719	Bacteria	Proteobacteria	Alphaproteobacteria
1372	pamc.001	1	Paenibacillus mucilaginosus KNP414	NC_015690	Bacteria	Firmicutes
1373	pamc.002	1	Paenibacillus mucilaginosus 3016	NC_016935	Bacteria	Firmicutes
1374	pamc.003	1	Paenibacillus mucilaginosus K02	NC_017672	Bacteria	Firmicutes
1375	pamu.001	1	Pasteurella multocida subsp. multocida str. Pm70	NC_002663	Bacteria	Proteobacteria	Gammaproteobacteria
1376	pamu.002	1	Pasteurella multocida subsp. multocida str. 3480	NC_017764	Bacteria	Proteobacteria	Gammaproteobacteria
1377	pamu.003	1	Pasteurella multocida 36950	NC_016808	Bacteria	Proteobacteria	Gammaproteobacteria
1378	pamu.004	1	Pasteurella multocida subsp. multocida str. HN06	NC_017027	Bacteria	Proteobacteria	Gammaproteobacteria
1379	papo.001	1	Paenibacillus polymyxa E681	NC_014483	Bacteria	Firmicutes
1380	papo.002	1	Paenibacillus polymyxa SC2	NC_014622	Bacteria	Firmicutes
1381	papo.003	1	Paenibacillus polymyxa M1	NC_017542	Bacteria	Firmicutes
1382	papr.001	1	Paludibacter propionicigenes WB4	NC_014734	Bacteria	Bacteroidetes
1383	pasp.001	1	Candidatus Protochlamydia amoebophila UWE25	NC_005861	Bacteria	Chlamydiae
1384	pate.001	1	Paenibacillus terrae HPL-003	NC_016641	Bacteria	Firmicutes
1385	pava.001	1	Pantoea vagans C9-1	NC_014562	Bacteria	Proteobacteria	Gammaproteobacteria
1386	peca.001	1	Pelobacter carbinolicus DSM 2380	NC_007498	Bacteria	Proteobacteria	Deltaproteobacteria
1387	pecl.001	1	Pediococcus claussenii ATCC BAA-344	NC_016605	Bacteria	Firmicutes
1388	pecr.001	1	Pectobacterium carotovorum subsp. carotovorum PC1	NC_012917	Bacteria	Proteobacteria	Gammaproteobacteria
1389	pecr.002	1	Pectobacterium carotovorum subsp. carotovorum PCC21	NC_018525	Bacteria	Proteobacteria	Gammaproteobacteria
1390	peha.001	1	Pelagibacterium halotolerans B2	NC_016078	Bacteria	Proteobacteria	Alphaproteobacteria
1391	pehe.001	1	Pedobacter heparinus DSM 2366	NC_013061	Bacteria	Bacteroidetes
1392	pema.001	1	Persephonella marina EX-H1	NC_012440	Bacteria	Aquificae
1393	pemo.001	1	Petrotoga mobilis SJ95	NC_010003	Bacteria	Thermotogae
1394	pepe.001	1	Pediococcus pentosaceus ATCC 25745	NC_008525	Bacteria	Firmicutes
1395	peph.001	1	Pelodictyon phaeoclathratiforme BU-1	NC_011060	Bacteria	Chlorobi
1396	pepr.001	1	Pelobacter propionicus DSM 2379	NC_008609	Bacteria	Proteobacteria	Deltaproteobacteria
1397	pesa.001	1	Pedobacter saltans DSM 12145	NC_015177	Bacteria	Bacteroidetes
1398	peth.001	1	Pelotomaculum thermopropionicum SI	NC_009454	Bacteria	Firmicutes
1399	peub.001	1	Candidatus Pelagibacter sp. IMCC9063	NC_015380	Bacteria	Proteobacteria	Alphaproteobacteria
1400	pewa.001	1	Pectobacterium wasabiae WPP163	NC_013421	Bacteria	Proteobacteria	Gammaproteobacteria
1401	phab.001	1	Photorhabdus asymbiotica subsp. asymbiotica ATCC 43949	NC_012962	Bacteria	Proteobacteria	Gammaproteobacteria
1402	phas.001	1	Onion yellows phytoplasma OY-M	NC_005303	Bacteria	Tenericutes
1403	phas.002	1	Aster yellows witches'-broom phytoplasma AYWB	NC_007716	Bacteria	Tenericutes
1404	phau.001	1	Candidatus Phytoplasma australiense	NC_010544	Bacteria	Tenericutes
1405	phga.001	1	Phaeobacter gallaeciensis 2.10	NC_018286	Bacteria	Proteobacteria	Alphaproteobacteria
1406	phga.002	1	Phaeobacter gallaeciensis DSM 17395	NC_018290	Bacteria	Proteobacteria	Alphaproteobacteria
1407	phlu.001	1	Photorhabdus luminescens subsp. laumondii TTO1	NC_005126	Bacteria	Proteobacteria	Gammaproteobacteria
1408	phma.001	1	Candidatus Phytoplasma mali	NC_011047	Bacteria	Tenericutes
1409	phmi.001	1	Phycisphaera mikurensis NBRC 102666	NC_017080	Bacteria	Planctomycetes
1410	phpr.001	2	Photobacterium profundum SS9	NC_006370-NC_006371	Bacteria	Proteobacteria	Gammaproteobacteria
1411	phzu.001	1	Phenylobacterium zucineum HLK1	NC_011144	Bacteria	Proteobacteria	Alphaproteobacteria
1412	pisp.001	1	Rhodopirellula baltica SH 1	NC_005027	Bacteria	Planctomycetes
1413	pist.001	1	Pirellula staleyi DSM 6068	NC_013720	Bacteria	Planctomycetes
1414	pl73.001	1	Pleurocapsa sp. PCC 7327	NC_019689	Bacteria	Cyanobacteria
1415	plbr.001	1	Planctomyces brasiliensis DSM 5305	NC_015174	Bacteria	Planctomycetes
1416	plli.001	1	Planctomyces limnophilus DSM 3776	NC_014148	Bacteria	Planctomycetes
1417	poal.001	1	Candidatus Portiera aleyrodidarum BT-B	NC_018507	Bacteria	Proteobacteria	Gammaproteobacteria
1418	poal.002	1	Candidatus Portiera aleyrodidarum BT-QVLC	NC_018618	Bacteria	Proteobacteria	Gammaproteobacteria
1419	poal.003	1	Candidatus Portiera aleyrodidarum BT-QVLC	NC_018676	Bacteria	Proteobacteria	Gammaproteobacteria
1420	poal.004	1	Candidatus Portiera aleyrodidarum BT-B-HRs	NC_018677	Bacteria	Proteobacteria	Gammaproteobacteria
1421	poas.001	1	Porphyromonas asaccharolytica DSM 20707	NC_015501	Bacteria	Bacteroidetes
1422	pogi.001	1	Porphyromonas gingivalis W83	NC_002950	Bacteria	Bacteroidetes
1423	pogi.002	1	Porphyromonas gingivalis ATCC 33277	NC_010729	Bacteria	Bacteroidetes
1424	pogi.003	1	Porphyromonas gingivalis TDC60	NC_015571	Bacteria	Bacteroidetes
1425	pogl.001	1	Polymorphum gilvum SL003B-26A1	NC_015259	Bacteria	Proteobacteria	Alphaproteobacteria
1426	pojs.001	1	Polaromonas sp. JS666	NC_007948	Bacteria	Proteobacteria	Betaproteobacteria
1427	pona.001	1	Polaromonas naphthalenivorans CJ2	NC_008781	Bacteria	Proteobacteria	Betaproteobacteria
1428	pone.001	1	Polynucleobacter necessarius subsp. necessarius STIR1	NC_010531	Bacteria	Proteobacteria	Betaproteobacteria
1429	posp.001	1	Polynucleobacter necessarius subsp. asymbioticus QLW-P1DMWA-1	NC_009379	Bacteria	Proteobacteria	Betaproteobacteria
1430	prac.001	1	Propionibacterium acnes 6609	NC_017535	Bacteria	Actinobacteria
1431	prac.002	1	Propionibacterium acnes SK137	NC_014039	Bacteria	Actinobacteria
1432	prac.003	1	Propionibacterium acnes KPA171202	NC_006085	Bacteria	Actinobacteria
1433	prac.004	1	Propionibacterium acnes 266	NC_017534	Bacteria	Actinobacteria
1434	prac.005	1	Propionibacterium acnes ATCC 11828	NC_017550	Bacteria	Actinobacteria
1435	prac.006	1	Propionibacterium acnes TypeIA2 P.acn17	NC_016512	Bacteria	Actinobacteria
1436	prac.007	1	Propionibacterium acnes TypeIA2 P.acn31	NC_016511	Bacteria	Actinobacteria
1437	prac.008	1	Propionibacterium acnes TypeIA2 P.acn33	NC_016516	Bacteria	Actinobacteria
1438	prac.009	1	Propionibacterium acnes C1	NC_018707	Bacteria	Actinobacteria
1439	prae.001	1	Prosthecochloris aestuarii DSM 271	NC_011059	Bacteria	Chlorobi
1440	prai.001	1	Propionibacterium acidipropionici ATCC 4875	NC_019395	Bacteria	Actinobacteria
1441	prde.001	1	Prevotella denticola F0289	NC_015311	Bacteria	Bacteroidetes
1442	prdn.001	2	Prevotella dentalis DSM 3688	NC_019960-NC_019968	Bacteria	Bacteroidetes
1443	prfr.001	1	Propionibacterium freudenreichii subsp. shermanii CIRM-BIA1	NC_014215	Bacteria	Actinobacteria
1444	prin.001	2	Prevotella intermedia 17	NC_017860-NC_017861	Bacteria	Bacteroidetes
1445	prma.001	1	Prochlorococcus marinus subsp. marinus str. CCMP1375	NC_005042	Bacteria	Cyanobacteria
1446	prma.002	1	Prochlorococcus marinus subsp. pastoris str. CCMP1986	NC_005072	Bacteria	Cyanobacteria
1447	prma.003	1	Prochlorococcus marinus str. MIT 9313	NC_005071	Bacteria	Cyanobacteria
1448	prma.004	1	Prochlorococcus marinus str. NATL2A	NC_007335	Bacteria	Cyanobacteria
1449	prma.005	1	Prochlorococcus marinus str. MIT 9312	NC_007577	Bacteria	Cyanobacteria
1450	prma.007	1	Prochlorococcus marinus str. MIT 9303	NC_008820	Bacteria	Cyanobacteria
1451	prma.008	1	Prochlorococcus marinus str. NATL1A	NC_008819	Bacteria	Cyanobacteria
1452	prma.009	1	Prochlorococcus marinus str. MIT 9515	NC_008817	Bacteria	Cyanobacteria
1453	prma.010	1	Prochlorococcus marinus str. AS9601	NC_008816	Bacteria	Cyanobacteria
1454	prma.011	1	Prochlorococcus marinus str. MIT 9301	NC_009091	Bacteria	Cyanobacteria
1455	prma.012	1	Prochlorococcus marinus str. MIT 9215	NC_009840	Bacteria	Cyanobacteria
1456	prma.013	1	Prochlorococcus marinus str. MIT 9211	NC_009976	Bacteria	Cyanobacteria
1457	prme.001	2	Prevotella melaninogenica ATCC 25845	NC_014370-NC_014371	Bacteria	Bacteroidetes
1458	prmi.001	1	Proteus mirabilis HI4320	NC_010554	Bacteria	Proteobacteria	Gammaproteobacteria
1459	prpr.001	1	Propionibacterium propionicum F0230a	NC_018142	Bacteria	Actinobacteria
1460	prru.001	1	Prevotella ruminicola 23	NC_014033	Bacteria	Bacteroidetes
1461	prst.001	1	Providencia stuartii MRSN 2154	NC_017731	Bacteria	Proteobacteria	Gammaproteobacteria
1462	prvi.001	1	Chlorobium phaeovibrioides DSM 265	NC_009337	Bacteria	Chlorobi
1463	ps73.001	1	Pseudanabaena sp. PCC 7367	NC_019701	Bacteria	Cyanobacteria
1464	ps99.001	2	Pseudoalteromonas sp. SM9913	NC_014803-NC_014800	Bacteria	Proteobacteria	Gammaproteobacteria
1465	psae.001	1	Pseudomonas aeruginosa PAO1	NC_002516	Bacteria	Proteobacteria	Gammaproteobacteria
1466	psae.002	1	Pseudomonas aeruginosa UCBPP-PA14	NC_008463	Bacteria	Proteobacteria	Gammaproteobacteria
1467	psae.003	1	Pseudomonas aeruginosa PA7	NC_009656	Bacteria	Proteobacteria	Gammaproteobacteria
1468	psae.004	1	Pseudomonas aeruginosa LESB58	NC_011770	Bacteria	Proteobacteria	Gammaproteobacteria
1469	psae.005	1	Pseudomonas aeruginosa M18	NC_017548	Bacteria	Proteobacteria	Gammaproteobacteria
1470	psae.006	1	Pseudomonas aeruginosa NCGM2.S1	NC_017549	Bacteria	Proteobacteria	Gammaproteobacteria
1471	psae.007	1	Pseudomonas aeruginosa DK2	NC_018080	Bacteria	Proteobacteria	Gammaproteobacteria
1472	psar.001	1	Psychrobacter arcticus 273-4	NC_007204	Bacteria	Proteobacteria	Gammaproteobacteria
1473	psat.001	1	Pseudoalteromonas atlantica T6c	NC_008228	Bacteria	Proteobacteria	Gammaproteobacteria
1474	psbr.001	1	Pseudomonas brassicacearum subsp. brassicacearum NFM421	NC_015379	Bacteria	Proteobacteria	Gammaproteobacteria
1475	pscr.001	1	Psychrobacter cryohalolentis K5	NC_007969	Bacteria	Proteobacteria	Gammaproteobacteria
1476	psdi.001	1	Pseudonocardia dioxanivorans CB1190	NC_015312	Bacteria	Actinobacteria
1477	psen.001	1	Pseudomonas entomophila L48	NC_008027	Bacteria	Proteobacteria	Gammaproteobacteria
1478	psfl.001	1	Pseudomonas fluorescens Pf-5	NC_004129	Bacteria	Proteobacteria	Gammaproteobacteria
1479	psfl.002	1	Pseudomonas fluorescens Pf0-1	NC_007492	Bacteria	Proteobacteria	Gammaproteobacteria
1480	psfl.003	1	Pseudomonas fluorescens SBW25	NC_012660	Bacteria	Proteobacteria	Gammaproteobacteria
1481	psfl.004	1	Pseudomonas fluorescens A506	NC_017911	Bacteria	Proteobacteria	Gammaproteobacteria
1482	psfl.005	1	Pseudomonas fluorescens F113	NC_016830	Bacteria	Proteobacteria	Gammaproteobacteria
1483	psfo.001	1	Pseudovibrio sp. FO-BEG1	NC_016642	Bacteria	Proteobacteria	Alphaproteobacteria
1484	psfu.001	1	Pseudomonas fulva 12-X	NC_015556	Bacteria	Proteobacteria	Gammaproteobacteria
1485	psha.001	2	Pseudoalteromonas haloplanktis TAC125	NC_007481-NC_007482	Bacteria	Proteobacteria	Gammaproteobacteria
1486	psin.001	1	Psychromonas ingrahamii 37	NC_008709	Bacteria	Proteobacteria	Gammaproteobacteria
1487	psme.001	1	Pseudomonas mendocina NK-01	NC_015410	Bacteria	Proteobacteria	Gammaproteobacteria
1488	psmu.001	1	Pseudomonas mendocina ymp	NC_009439	Bacteria	Proteobacteria	Gammaproteobacteria
1489	psnh.001	1	Pseudogulbenkiania sp. NH8B	NC_016002	Bacteria	Proteobacteria	Betaproteobacteria
1490	pspu.001	1	Pseudomonas putida KT2440	NC_002947	Bacteria	Proteobacteria	Gammaproteobacteria
1491	pspu.002	1	Pseudomonas putida GB-1	NC_010322	Bacteria	Proteobacteria	Gammaproteobacteria
1492	pspu.003	1	Pseudomonas putida W619	NC_010501	Bacteria	Proteobacteria	Gammaproteobacteria
1493	pspu.004	1	Pseudomonas putida F1	NC_009512	Bacteria	Proteobacteria	Gammaproteobacteria
1494	pspu.005	1	Pseudomonas putida BIRD-1	NC_017530	Bacteria	Proteobacteria	Gammaproteobacteria
1495	pspu.006	1	Pseudomonas putida S16	NC_015733	Bacteria	Proteobacteria	Gammaproteobacteria
1496	pspu.007	1	Pseudomonas putida ND6	NC_017986	Bacteria	Proteobacteria	Gammaproteobacteria
1497	pspu.008	1	Pseudomonas putida DOT-T1E	NC_018220	Bacteria	Proteobacteria	Gammaproteobacteria
1498	pspu.009	1	Pseudomonas putida HB3267	NC_019905	Bacteria	Proteobacteria	Gammaproteobacteria
1499	pssa.001	1	Pseudoxanthomonas spadix BD-a59	NC_016147	Bacteria	Proteobacteria	Gammaproteobacteria
1500	pssp.001	1	Psychrobacter sp. PRwf-1	NC_009524	Bacteria	Proteobacteria	Gammaproteobacteria
1501	psst.001	1	Pseudomonas stutzeri A1501	NC_009434	Bacteria	Proteobacteria	Gammaproteobacteria
1502	psst.002	1	Pseudomonas stutzeri DSM 4166	NC_017532	Bacteria	Proteobacteria	Gammaproteobacteria
1503	psst.003	1	Pseudomonas stutzeri ATCC 17588 = LMG 11199	NC_015740	Bacteria	Proteobacteria	Gammaproteobacteria
1504	psst.004	1	Pseudomonas stutzeri CCUG 29243	NC_018028	Bacteria	Proteobacteria	Gammaproteobacteria
1505	psst.005	1	Pseudomonas stutzeri DSM 10701	NC_018177	Bacteria	Proteobacteria	Gammaproteobacteria
1506	psst.006	1	Pseudomonas stutzeri RCH2	NC_019936	Bacteria	Proteobacteria	Gammaproteobacteria
1507	pssu.001	1	Pseudoxanthomonas suwonensis 11-1	NC_014924	Bacteria	Proteobacteria	Gammaproteobacteria
1508	pssy.001	1	Pseudomonas syringae pv. tomato str. DC3000	NC_004578	Bacteria	Proteobacteria	Gammaproteobacteria
1509	pssy.002	1	Pseudomonas syringae pv. syringae B728a	NC_007005	Bacteria	Proteobacteria	Gammaproteobacteria
1510	pssy.003	1	Pseudomonas syringae pv. phaseolicola 1448A	NC_005773	Bacteria	Proteobacteria	Gammaproteobacteria
1511	psto.001	1	Psychroflexus torquis ATCC 700755	NC_018721	Bacteria	Bacteroidetes
1512	psuw.001	1	Pseudomonas putida UW4	NC_019670	Bacteria	Proteobacteria	Gammaproteobacteria
1513	puT7.001	1	Pusillimonas sp. T7-7	NC_015458	Bacteria	Proteobacteria	Betaproteobacteria
1514	puma.001	1	Candidatus Puniceispirillum marinum IMCC1322	NC_014010	Bacteria	Proteobacteria	Alphaproteobacteria
1515	raaq.001	1	Rahnella aquatilis CIP 78.65 = ATCC 33071	NC_016818	Bacteria	Proteobacteria	Gammaproteobacteria
1516	raaq.002	1	Rahnella aquatilis HX2	NC_017047	Bacteria	Proteobacteria	Gammaproteobacteria
1517	raeu.001	2	Ralstonia eutropha JMP134	NC_007347-NC_007348	Bacteria	Proteobacteria	Betaproteobacteria
1518	raeu.002	2	Ralstonia eutropha H16	NC_008313-NC_008314	Bacteria	Proteobacteria	Betaproteobacteria
1519	rapi.001	2	Ralstonia pickettii 12J	NC_010682-NC_010678	Bacteria	Proteobacteria	Betaproteobacteria
1520	rapi.002	2	Ralstonia pickettii 12D	NC_012856-NC_012857	Bacteria	Proteobacteria	Betaproteobacteria
1521	raso.001	1	Ralstonia solanacearum GMI1000	NC_003295	Bacteria	Proteobacteria	Betaproteobacteria
1522	raso.002	1	Ralstonia solanacearum PSI07	NC_014311	Bacteria	Proteobacteria	Betaproteobacteria
1523	raso.003	1	Ralstonia solanacearum CFBP2957	NC_014307	Bacteria	Proteobacteria	Betaproteobacteria
1524	raso.004	1	Ralstonia solanacearum str. CMR15	FP885895	Bacteria	Proteobacteria	Betaproteobacteria
1525	raso.005	1	Ralstonia solanacearum Po82	NC_017574	Bacteria	Proteobacteria	Betaproteobacteria
1526	rata.001	1	Ramlibacter tataouinensis TTB310	NC_015677	Bacteria	Proteobacteria	Betaproteobacteria
1527	ray9.001	1	Rahnella sp. Y9602	NC_015061	Bacteria	Proteobacteria	Gammaproteobacteria
1528	resa.001	1	Renibacterium salmoninarum ATCC 33209	NC_010168	Bacteria	Actinobacteria
1529	rhca.001	1	Rhodobacter capsulatus SB 1003	NC_014034	Bacteria	Proteobacteria	Alphaproteobacteria
1530	rhce.001	1	Rhodospirillum centenum SW	NC_011420	Bacteria	Proteobacteria	Alphaproteobacteria
1531	rheq.001	1	Rhodococcus equi 103S	NC_014659	Bacteria	Actinobacteria
1532	rher.001	1	Rhodococcus erythropolis PR4	NC_012490	Bacteria	Actinobacteria
1533	rhet.001	1	Rhizobium etli CFN 42	NC_007761	Bacteria	Proteobacteria	Alphaproteobacteria
1534	rhet.002	1	Rhizobium etli CIAT 652	NC_010994	Bacteria	Proteobacteria	Alphaproteobacteria
1535	rhfe.001	1	Rhodoferax ferrireducens T118	NC_007908	Bacteria	Proteobacteria	Betaproteobacteria
1536	rhle.001	1	Rhizobium leguminosarum bv. viciae 3841	NC_008380	Bacteria	Proteobacteria	Alphaproteobacteria
1537	rhle.002	1	Rhizobium leguminosarum bv. trifolii WSM2304	NC_011369	Bacteria	Proteobacteria	Alphaproteobacteria
1538	rhle.003	1	Rhizobium leguminosarum bv. trifolii WSM1325	NC_012850	Bacteria	Proteobacteria	Alphaproteobacteria
1539	rhma.001	1	Rhodothermus marinus DSM 4252	NC_013501	Bacteria	Bacteroidetes
1540	rhma.002	1	Rhodothermus marinus SG0.5JP17-172	NC_015966	Bacteria	Bacteroidetes
1541	rhop.001	1	Rhodococcus opacus B4	NC_012522	Bacteria	Actinobacteria
1542	rhpa.001	1	Rhodopseudomonas palustris BisB18	NC_007925	Bacteria	Proteobacteria	Alphaproteobacteria
1543	rhpa.002	1	Rhodopseudomonas palustris BisB5	NC_007958	Bacteria	Proteobacteria	Alphaproteobacteria
1544	rhpa.003	1	Rhodopseudomonas palustris HaA2	NC_007778	Bacteria	Proteobacteria	Alphaproteobacteria
1545	rhpa.004	1	Rhodopseudomonas palustris BisA53	NC_008435	Bacteria	Proteobacteria	Alphaproteobacteria
1546	rhpa.005	1	Rhodopseudomonas palustris TIE-1	NC_011004	Bacteria	Proteobacteria	Alphaproteobacteria
1547	rhpa.006	1	Rhodopseudomonas palustris CGA009	NC_005296	Bacteria	Proteobacteria	Alphaproteobacteria
1548	rhpa.007	1	Rhodopseudomonas palustris DX-1	NC_014834	Bacteria	Proteobacteria	Alphaproteobacteria
1549	rhph.001	1	Rhodospirillum photometricum DSM 122	NC_017059	Bacteria	Proteobacteria	Alphaproteobacteria
1550	rhpp.001	1	Sinorhizobium fredii NGR234	NC_012587	Bacteria	Proteobacteria	Alphaproteobacteria
1551	rhrh.001	1	Rhodococcus jostii RHA1	NC_008268	Bacteria	Actinobacteria
1552	rhru.001	1	Rhodospirillum rubrum ATCC 11170	NC_007643	Bacteria	Proteobacteria	Alphaproteobacteria
1553	rhru.002	1	Rhodospirillum rubrum F11	NC_017584	Bacteria	Proteobacteria	Alphaproteobacteria
1554	rhsp.001	2	Rhodobacter sphaeroides 2.4.1	NC_007493-NC_007494	Bacteria	Proteobacteria	Alphaproteobacteria
1555	rhsp.002	2	Rhodobacter sphaeroides ATCC 17029	NC_009049-NC_009050	Bacteria	Proteobacteria	Alphaproteobacteria
1556	rhsp.003	1	Rhodobacter sphaeroides ATCC 17025	NC_009428	Bacteria	Proteobacteria	Alphaproteobacteria
1557	rhsp.004	2	Rhodobacter sphaeroides KD131	NC_011963-NC_011958	Bacteria	Proteobacteria	Alphaproteobacteria
1558	rhtr.001	1	Rhizobium tropici CIAT 899	NC_020059	Bacteria	Proteobacteria	Alphaproteobacteria
1559	rhva.001	1	Rhodomicrobium vannielii ATCC 17100	NC_014664	Bacteria	Proteobacteria	Alphaproteobacteria
1560	ri71.001	1	Rivularia sp. PCC 7116	NC_019678	Bacteria	Cyanobacteria
1561	riaf.001	1	Rickettsia africae ESF-5	NC_012633	Bacteria	Proteobacteria	Alphaproteobacteria
1562	riak.001	1	Rickettsia akari str. Hartford	NC_009881	Bacteria	Proteobacteria	Alphaproteobacteria
1563	riam.001	1	Candidatus Rickettsia amblyommii str. GAT-30V	NC_017028	Bacteria	Proteobacteria	Alphaproteobacteria
1564	rian.001	1	Riemerella anatipestifer DSM 15868	NC_014738	Bacteria	Bacteroidetes
1565	rian.002	1	Riemerella anatipestifer RA-GD	NC_017569	Bacteria	Bacteroidetes
1566	rian.003	1	Riemerella anatipestifer DSM 15868	NC_017045	Bacteria	Bacteroidetes
1567	rian.004	1	Riemerella anatipestifer RA-CH-1	NC_018609	Bacteria	Bacteroidetes
1568	rian.005	1	Riemerella anatipestifer RA-CH-2	NC_020125	Bacteria	Bacteroidetes
1569	riau.001	1	Rickettsia australis str. Cutlack	NC_017058	Bacteria	Proteobacteria	Alphaproteobacteria
1570	ribe.001	1	Rickettsia bellii RML369-C	NC_007940	Bacteria	Proteobacteria	Alphaproteobacteria
1571	ribe.002	1	Rickettsia bellii OSU 85-389	NC_009883	Bacteria	Proteobacteria	Alphaproteobacteria
1572	rica.001	1	Rickettsia canadensis str. McKiel	NC_009879	Bacteria	Proteobacteria	Alphaproteobacteria
1573	rica.002	1	Rickettsia canadensis str. CA410	NC_016929	Bacteria	Proteobacteria	Alphaproteobacteria
1574	rico.001	1	Rickettsia conorii str. Malish 7	NC_003103	Bacteria	Proteobacteria	Alphaproteobacteria
1575	rife.001	1	Rickettsia felis URRWXCal2	NC_007109	Bacteria	Proteobacteria	Alphaproteobacteria
1576	rihe.001	1	Rickettsia heilongjiangensis 054	NC_015866	Bacteria	Proteobacteria	Alphaproteobacteria
1577	rija.001	1	Rickettsia japonica YH	NC_016050	Bacteria	Proteobacteria	Alphaproteobacteria
1578	rima.001	1	Rickettsia massiliae MTU5	NC_009900	Bacteria	Proteobacteria	Alphaproteobacteria
1579	rima.002	1	Rickettsia massiliae str. AZT80	NC_016931	Bacteria	Proteobacteria	Alphaproteobacteria
1580	rimo.001	1	Rickettsia montanensis str. OSU 85-930	NC_017043	Bacteria	Proteobacteria	Alphaproteobacteria
1581	ripa.001	1	Rickettsia parkeri str. Portsmouth	NC_017044	Bacteria	Proteobacteria	Alphaproteobacteria
1582	ripd.001	1	Candidatus Riesia pediculicola USDA	NC_014109	Bacteria	Proteobacteria	Gammaproteobacteria
1583	ripe.001	1	Rickettsia peacockii str. Rustic	NC_012730	Bacteria	Proteobacteria	Alphaproteobacteria
1584	riph.001	1	Rickettsia philipii str. 364D	NC_016930	Bacteria	Proteobacteria	Alphaproteobacteria
1585	ripr.001	1	Rickettsia prowazekii str. Madrid E	NC_000963	Bacteria	Proteobacteria	Alphaproteobacteria
1586	ripr.002	1	Rickettsia prowazekii Rp22	NC_017560	Bacteria	Proteobacteria	Alphaproteobacteria
1587	ripr.003	1	Rickettsia prowazekii str. BuV67-CWPP	NC_017056	Bacteria	Proteobacteria	Alphaproteobacteria
1588	ripr.004	1	Rickettsia prowazekii str. Chernikova	NC_017049	Bacteria	Proteobacteria	Alphaproteobacteria
1589	ripr.005	1	Rickettsia prowazekii str. Dachau	NC_017051	Bacteria	Proteobacteria	Alphaproteobacteria
1590	ripr.006	1	Rickettsia prowazekii str. GvV257	NC_017048	Bacteria	Proteobacteria	Alphaproteobacteria
1591	ripr.007	1	Rickettsia prowazekii str. Katsinyian	NC_017050	Bacteria	Proteobacteria	Alphaproteobacteria
1592	ripr.008	1	Rickettsia prowazekii str. RpGvF24	NC_017057	Bacteria	Proteobacteria	Alphaproteobacteria
1593	rirh.001	1	Rickettsia rhipicephali str. 3-7-female6-CWPP	NC_017042	Bacteria	Proteobacteria	Alphaproteobacteria
1594	riri.001	1	Rickettsia rickettsii str. 'Sheila Smith'	NC_009882	Bacteria	Proteobacteria	Alphaproteobacteria
1595	riri.002	1	Rickettsia rickettsii str. Iowa	NC_010263	Bacteria	Proteobacteria	Alphaproteobacteria
1596	riri.003	1	Rickettsia rickettsii str. Arizona	NC_016909	Bacteria	Proteobacteria	Alphaproteobacteria
1597	riri.004	1	Rickettsia rickettsii str. Brazil	NC_016913	Bacteria	Proteobacteria	Alphaproteobacteria
1598	riri.005	1	Rickettsia rickettsii str. Colombia	NC_016908	Bacteria	Proteobacteria	Alphaproteobacteria
1599	riri.006	1	Rickettsia rickettsii str. Hauke	NC_016911	Bacteria	Proteobacteria	Alphaproteobacteria
1600	riri.007	1	Rickettsia rickettsii str. Hino	NC_016914	Bacteria	Proteobacteria	Alphaproteobacteria
1601	riri.008	1	Rickettsia rickettsii str. Hlp#2	NC_016915	Bacteria	Proteobacteria	Alphaproteobacteria
1602	risl.001	1	Rickettsia slovaca 13-B	NC_016639	Bacteria	Proteobacteria	Alphaproteobacteria
1603	risl.002	1	Rickettsia slovaca str. D-CWPP	NC_017065	Bacteria	Proteobacteria	Alphaproteobacteria
1604	rity.001	1	Rickettsia typhi str. Wilmington	NC_006142	Bacteria	Proteobacteria	Alphaproteobacteria
1605	rity.002	1	Rickettsia typhi str. B9991CWPP	NC_017062	Bacteria	Proteobacteria	Alphaproteobacteria
1606	rity.003	1	Rickettsia typhi str. TH1527	NC_017066	Bacteria	Proteobacteria	Alphaproteobacteria
1607	robi.001	1	Robiginitalea biformata HTCC2501	NC_013222	Bacteria	Bacteroidetes
1608	roca.001	1	Roseiflexus castenholzii DSM 13941	NC_009767	Bacteria	Chloroflexi
1609	rode.001	1	Roseobacter denitrificans OCh 114	NC_008209	Bacteria	Proteobacteria	Alphaproteobacteria
1610	rodn.001	1	Rothia dentocariosa ATCC 17931	NC_014643	Bacteria	Actinobacteria
1611	roho.001	1	Roseburia hominis A2-183	NC_015977	Bacteria	Firmicutes
1612	roli.001	1	Roseobacter litoralis Och 149	NC_015730	Bacteria	Proteobacteria	Alphaproteobacteria
1613	romu.001	1	Rothia mucilaginosa DY-18	NC_013715	Bacteria	Actinobacteria
1614	rosp.001	1	Roseiflexus sp. RS-1	NC_009523	Bacteria	Chloroflexi
1615	rual.001	1	Ruminococcus albus 7	NC_014833	Bacteria	Firmicutes
1616	ruge.001	1	Rubrivivax gelatinosus IL144	NC_017075	Bacteria	Proteobacteria	Betaproteobacteria
1617	ruma.001	1	Candidatus Ruthia magnifica str. Cm (Calyptogena magnifica)	NC_008610	Bacteria	Proteobacteria	Gammaproteobacteria
1618	rupo.001	1	Ruegeria pomeroyi DSS-3	NC_003911	Bacteria	Proteobacteria	Alphaproteobacteria
1619	rusl.001	1	Runella slithyformis DSM 19594	NC_015703	Bacteria	Bacteroidetes
1620	ruxy.001	1	Rubrobacter xylanophilus DSM 9941	NC_008148	Bacteria	Actinobacteria
1621	saar.001	1	Salinispora arenicola CNS-205	NC_009953	Bacteria	Actinobacteria
1622	sabo.001	1	Salmonella bongori NCTC 12419	NC_015761	Bacteria	Proteobacteria	Gammaproteobacteria
1623	sade.001	1	Saccharophagus degradans 2-40	NC_007912	Bacteria	Proteobacteria	Gammaproteobacteria
1624	saen.001	1	Salmonella enterica subsp. enterica serovar Typhimurium str. LT2	NC_003197	Bacteria	Proteobacteria	Gammaproteobacteria
1625	saen.002	1	Salmonella enterica subsp. enterica serovar Typhi str. CT18	NC_003198	Bacteria	Proteobacteria	Gammaproteobacteria
1626	saen.003	1	Salmonella enterica subsp. enterica serovar Typhi str. Ty2	NC_004631	Bacteria	Proteobacteria	Gammaproteobacteria
1627	saen.004	1	Salmonella enterica subsp. enterica serovar Choleraesuis str. SC-B67	NC_006905	Bacteria	Proteobacteria	Gammaproteobacteria
1628	saen.005	1	Salmonella enterica subsp. enterica serovar Paratyphi B str. SPB7	NC_010102	Bacteria	Proteobacteria	Gammaproteobacteria
1629	saen.006	1	Salmonella enterica subsp. arizonae serovar 62	NC_010067	Bacteria	Proteobacteria	Gammaproteobacteria
1630	saen.007	1	Salmonella enterica subsp. enterica serovar Newport str. SL254	NC_011080	Bacteria	Proteobacteria	Gammaproteobacteria
1631	saen.008	1	Salmonella enterica subsp. enterica serovar Heidelberg str. SL476	NC_011083	Bacteria	Proteobacteria	Gammaproteobacteria
1632	saen.009	1	Salmonella enterica subsp. enterica serovar Schwarzengrund str. CVM19633	NC_011094	Bacteria	Proteobacteria	Gammaproteobacteria
1633	saen.010	1	Salmonella enterica subsp. enterica serovar Agona str. SL483	NC_011149	Bacteria	Proteobacteria	Gammaproteobacteria
1634	saen.011	1	Salmonella enterica subsp. enterica serovar Paratyphi A str. AKU 12601	NC_011147	Bacteria	Proteobacteria	Gammaproteobacteria
1635	saen.012	1	Salmonella enterica subsp. enterica serovar Dublin str. CT 02021853	NC_011205	Bacteria	Proteobacteria	Gammaproteobacteria
1636	saen.013	1	Salmonella enterica subsp. enterica serovar Gallinarum str. 287/91	NC_011274	Bacteria	Proteobacteria	Gammaproteobacteria
1637	saen.014	1	Salmonella enterica subsp. enterica serovar Enteritidis str. P125109	NC_011294	Bacteria	Proteobacteria	Gammaproteobacteria
1638	saen.015	1	Salmonella enterica subsp. enterica serovar Paratyphi A str. ATCC 9150	NC_006511	Bacteria	Proteobacteria	Gammaproteobacteria
1639	saen.016	1	Salmonella enterica subsp. enterica serovar Paratyphi C strain RKS4594	NC_012125	Bacteria	Proteobacteria	Gammaproteobacteria
1640	saen.017	1	Salmonella enterica subsp. enterica serovar Typhimurium str. D23580	NC_016854	Bacteria	Proteobacteria	Gammaproteobacteria
1641	saen.018	1	Salmonella enterica subsp. enterica serovar Typhimurium str. SL1344	NC_016810	Bacteria	Proteobacteria	Gammaproteobacteria
1642	saen.019	1	Salmonella enterica subsp. enterica serovar Typhimurium str. T000240	NC_016860	Bacteria	Proteobacteria	Gammaproteobacteria
1643	saen.020	1	Salmonella enterica subsp. enterica serovar Typhimurium str. 14028S	NC_016856	Bacteria	Proteobacteria	Gammaproteobacteria
1644	saen.021	1	Salmonella enterica subsp. enterica serovar Typhimurium str. ST4/74	NC_016857	Bacteria	Proteobacteria	Gammaproteobacteria
1645	saen.022	1	Salmonella enterica subsp. enterica serovar Gallinarum/pullorum str. RKS5078	NC_016831	Bacteria	Proteobacteria	Gammaproteobacteria
1646	saen.023	1	Salmonella enterica subsp. enterica serovar Heidelberg str. B182	NC_017623	Bacteria	Proteobacteria	Gammaproteobacteria
1647	saen.024	1	Salmonella enterica subsp. enterica serovar Typhi str. P-stx-12	NC_016832	Bacteria	Proteobacteria	Gammaproteobacteria
1648	saen.025	1	Salmonella enterica subsp. enterica serovar Typhimurium str. 798	NC_017046	Bacteria	Proteobacteria	Gammaproteobacteria
1649	saen.026	1	Salmonella enterica subsp. enterica serovar Typhimurium str. UK-1	NC_016863	Bacteria	Proteobacteria	Gammaproteobacteria
1650	saer.001	1	Saccharopolyspora erythraea NRRL 2338	NC_009142	Bacteria	Actinobacteria
1651	saes.001	1	Saccharothrix espanaensis DSM 44229	NC_019673	Bacteria	Actinobacteria
1652	sagr.001	1	Saprospira grandis str. Lewin	NC_016940	Bacteria	Bacteroidetes
1653	sahe.001	1	Lactobacillus helveticus DPC 4571	NC_010080	Bacteria	Firmicutes
1654	sake.001	1	Sanguibacter keddieii DSM 10542	NC_013521	Bacteria	Actinobacteria
1655	saru.001	1	Salinibacter ruber DSM 13855	NC_007677	Bacteria	Bacteroidetes
1656	saru.003	1	Salinibacter ruber M8	NC_014032	Bacteria	Bacteroidetes
1657	satr.001	1	Salinispora tropica CNB-440	NC_009380	Bacteria	Actinobacteria
1658	savi.001	1	Saccharomonospora viridis DSM 43017	NC_013159	Bacteria	Actinobacteria
1659	se09.001	1	Serratia sp. AS9	NC_015567	Bacteria	Proteobacteria	Gammaproteobacteria
1660	se12.001	1	Serratia sp. AS12	NC_015566	Bacteria	Proteobacteria	Gammaproteobacteria
1661	seas.001	1	Serratia sp. AS13	NC_017573	Bacteria	Proteobacteria	Gammaproteobacteria
1662	sema.001	1	Serratia marcescens FGI94	NC_020064	Bacteria	Proteobacteria	Gammaproteobacteria
1663	sepr.001	1	Serratia proteamaculans 568	NC_009832	Bacteria	Proteobacteria	Gammaproteobacteria
1664	sero.001	1	Segniliparus rotundus DSM 44985	NC_014168	Bacteria	Actinobacteria
1665	seru.001	1	Selenomonas ruminantium subsp. lactilytica TAM6421	NC_017068	Bacteria	Firmicutes
1666	sesp.001	1	Selenomonas sputigena ATCC 35185	NC_015437	Bacteria	Firmicutes
1667	sesy.001	1	Serratia symbiotica str. 'Cinara cedri'	NC_016632	Bacteria	Proteobacteria	Gammaproteobacteria
1668	sete.001	1	Sebaldella termitidis ATCC 33386	NC_013517	Bacteria	Fusobacteria
1669	sham.001	1	Shewanella amazonensis SB2B	NC_008700	Bacteria	Proteobacteria	Gammaproteobacteria
1670	shan.001	1	Shewanella sp. ANA-3	NC_008577	Bacteria	Proteobacteria	Gammaproteobacteria
1671	shba.001	1	Shewanella baltica OS155	NC_009052	Bacteria	Proteobacteria	Gammaproteobacteria
1672	shba.002	1	Shewanella baltica OS195	NC_009997	Bacteria	Proteobacteria	Gammaproteobacteria
1673	shba.003	1	Shewanella baltica OS185	NC_009665	Bacteria	Proteobacteria	Gammaproteobacteria
1674	shba.004	1	Shewanella baltica OS223	NC_011663	Bacteria	Proteobacteria	Gammaproteobacteria
1675	shba.005	1	Shewanella baltica OS678	NC_016901	Bacteria	Proteobacteria	Gammaproteobacteria
1676	shba.006	1	Shewanella baltica BA175	NC_017571	Bacteria	Proteobacteria	Gammaproteobacteria
1677	shba.007	1	Shewanella baltica OS117	NC_017579	Bacteria	Proteobacteria	Gammaproteobacteria
1678	shbo.001	1	Shigella boydii Sb227	NC_007613	Bacteria	Proteobacteria	Gammaproteobacteria
1679	shbo.002	1	Shigella boydii CDC 3083-94	NC_010658	Bacteria	Proteobacteria	Gammaproteobacteria
1680	shde.001	1	Shewanella denitrificans OS217	NC_007954	Bacteria	Proteobacteria	Gammaproteobacteria
1681	shdy.001	1	Shigella dysenteriae Sd197	NC_007606	Bacteria	Proteobacteria	Gammaproteobacteria
1682	shfl.001	1	Shigella flexneri 2a str. 301	NC_004337	Bacteria	Proteobacteria	Gammaproteobacteria
1683	shfl.002	1	Shigella flexneri 2a str. 2457T	NC_004741	Bacteria	Proteobacteria	Gammaproteobacteria
1684	shfl.003	1	Shigella flexneri 5 str. 8401	NC_008258	Bacteria	Proteobacteria	Gammaproteobacteria
1685	shfl.004	1	Shigella flexneri 2002017	NC_017328	Bacteria	Proteobacteria	Gammaproteobacteria
1686	shfr.001	1	Shewanella frigidimarina NCIMB 400	NC_008345	Bacteria	Proteobacteria	Gammaproteobacteria
1687	shha.001	1	Shewanella halifaxensis HAW-EB4	NC_010334	Bacteria	Proteobacteria	Gammaproteobacteria
1688	shlo.001	1	Shewanella loihica PV-4	NC_009092	Bacteria	Proteobacteria	Gammaproteobacteria
1689	shon.001	1	Shewanella oneidensis MR-1	NC_004347	Bacteria	Proteobacteria	Gammaproteobacteria
1690	shon.002	1	Shewanella sp. MR-4	NC_008321	Bacteria	Proteobacteria	Gammaproteobacteria
1691	shpe.001	1	Shewanella pealeana ATCC 700345	NC_009901	Bacteria	Proteobacteria	Gammaproteobacteria
1692	shpi.001	1	Shewanella piezotolerans WP3	NC_011566	Bacteria	Proteobacteria	Gammaproteobacteria
1693	shpu.001	1	Shewanella putrefaciens CN-32	NC_009438	Bacteria	Proteobacteria	Gammaproteobacteria
1694	shpu.002	1	Shewanella putrefaciens 200	NC_017566	Bacteria	Proteobacteria	Gammaproteobacteria
1695	shse.001	1	Shewanella sediminis HAW-EB3	NC_009831	Bacteria	Proteobacteria	Gammaproteobacteria
1696	shso.001	1	Shigella sonnei Ss046	NC_007384	Bacteria	Proteobacteria	Gammaproteobacteria
1697	shso.002	1	Shigella sonnei 53G	NC_016822	Bacteria	Proteobacteria	Gammaproteobacteria
1698	shsp.001	1	Shewanella sp. MR-7	NC_008322	Bacteria	Proteobacteria	Gammaproteobacteria
1699	shsp.002	1	Shewanella sp. W3-18-1	NC_008750	Bacteria	Proteobacteria	Gammaproteobacteria
1700	shvi.001	1	Shewanella violacea DSS12	NC_014012	Bacteria	Proteobacteria	Gammaproteobacteria
1701	shwo.001	1	Shewanella woodyi ATCC 51908	NC_010506	Bacteria	Proteobacteria	Gammaproteobacteria
1702	siac.001	1	Singulisphaera acidiphila DSM 18658	NC_019892	Bacteria	Planctomycetes
1703	siag.001	1	Simiduia agarivorans SA1 = DSM 21679	NC_018868	Bacteria	Proteobacteria	Gammaproteobacteria
1704	sifr.001	1	Sinorhizobium fredii HH103	NC_016812	Bacteria	Proteobacteria	Alphaproteobacteria
1705	sifr.002	1	Sinorhizobium fredii USDA 257	NC_018000	Bacteria	Proteobacteria	Alphaproteobacteria
1706	sili.001	1	Sideroxydans lithotrophicus ES-1	NC_013959	Bacteria	Proteobacteria	Betaproteobacteria
1707	simd.001	1	Sinorhizobium medicae WSM419	NC_009636	Bacteria	Proteobacteria	Alphaproteobacteria
1708	sime.001	1	Sinorhizobium meliloti 1021	NC_003047	Bacteria	Proteobacteria	Alphaproteobacteria
1709	sime.002	3	Sinorhizobium meliloti AK83	NC_015590-NC_015596-NC_015591	Bacteria	Proteobacteria	Alphaproteobacteria
1710	sime.003	1	Sinorhizobium meliloti BL225C	NC_017322	Bacteria	Proteobacteria	Alphaproteobacteria
1711	sime.004	1	Sinorhizobium meliloti SM11	NC_017325	Bacteria	Proteobacteria	Alphaproteobacteria
1712	sime.005	1	Sinorhizobium meliloti Rm41	NC_018700	Bacteria	Proteobacteria	Alphaproteobacteria
1713	sime.006	1	Sinorhizobium meliloti GR4	NC_019845	Bacteria	Proteobacteria	Alphaproteobacteria
1714	sine.001	1	Simkania negevensis Z	NC_015713	Bacteria	Chlamydiae
1715	sitm.001	1	Ruegeria sp. TM1040	NC_008044	Bacteria	Proteobacteria	Alphaproteobacteria
1716	slhe.001	1	Slackia heliotrinireducens DSM 20476	NC_013165	Bacteria	Actinobacteria
1717	soca.001	1	Solitalea canadensis DSM 3403	NC_017770	Bacteria	Bacteroidetes
1718	soce.001	1	Sorangium cellulosum 'So ce 56'	NC_010162	Bacteria	Proteobacteria	Deltaproteobacteria
1719	sogl.001	1	Sodalis glossinidius str. 'morsitans'	NC_007712	Bacteria	Proteobacteria	Gammaproteobacteria
1720	sosi.001	1	Solibacillus silvestris StLB046	NC_018065	Bacteria	Firmicutes
1721	sous.001	1	Candidatus Solibacter usitatus Ellin6076	NC_008536	Bacteria	Acidobacteria
1722	sp21.001	1	Sphingobacterium sp. 21	NC_015277	Bacteria	Bacteroidetes
1723	spaf.001	1	Spirochaeta africana DSM 8902	NC_017098	Bacteria	Spirochaetes
1724	spal.001	1	Sphingopyxis alaskensis RB2256	NC_008048	Bacteria	Proteobacteria	Alphaproteobacteria
1725	spbu.001	1	Spirochaeta sp. Buddy	NC_015152	Bacteria	Spirochaetes
1726	spca.001	1	Spirochaeta caldaria DSM 7334	NC_015732	Bacteria	Spirochaetes
1727	spch.001	2	Sphingobium chlorophenolicum L-1	NC_015593-NC_015594	Bacteria	Proteobacteria	Alphaproteobacteria
1728	spco.001	1	Spirochaeta coccoides DSM 17374	NC_015436	Bacteria	Spirochaetes
1729	spja.001	2	Sphingobium japonicum UT26S	NC_014006-NC_014013	Bacteria	Proteobacteria	Alphaproteobacteria
1730	spli.001	1	Spirosoma linguale DSM 74	NC_013730	Bacteria	Bacteroidetes
1731	sppl.001	1	Sphaerochaeta pleomorpha str. Grapes	NC_016633	Bacteria	Spirochaetes
1732	spsm.001	1	Spirochaeta smaragdinae DSM 11293	NC_014364	Bacteria	Spirochaetes
1733	spsy.001	1	Sphingobium sp. SYK-6	NC_015976	Bacteria	Proteobacteria	Alphaproteobacteria
1734	spth.001	2	Sphaerobacter thermophilus DSM 20745	NC_013523-NC_013524	Bacteria	Chloroflexi
1735	sptr.001	1	Spirochaeta thermophila DSM 6192	NC_014484	Bacteria	Spirochaetes
1736	sptr.002	1	Spirochaeta thermophila DSM 6578	NC_017583	Bacteria	Spirochaetes
1737	spwi.001	1	Sphingomonas wittichii RW1	NC_009511	Bacteria	Proteobacteria	Alphaproteobacteria
1738	stag.001	1	Streptococcus agalactiae 2603V/R	NC_004116	Bacteria	Firmicutes
1739	stag.002	1	Streptococcus agalactiae NEM316	NC_004368	Bacteria	Firmicutes
1740	stag.003	1	Streptococcus agalactiae A909	NC_007432	Bacteria	Firmicutes
1741	stag.004	1	Streptococcus agalactiae GD201008-001	NC_018646	Bacteria	Firmicutes
1742	stag.005	1	Streptococcus agalactiae SA20-06	NC_019048	Bacteria	Firmicutes
1743	star.001	1	Stigmatella aurantiaca DW4/3-1	NC_014623	Bacteria	Proteobacteria	Deltaproteobacteria
1744	stau.001	1	Staphylococcus aureus subsp. aureus Mu50	NC_002758	Bacteria	Firmicutes
1745	stau.002	1	Staphylococcus aureus subsp. aureus COL	NC_002951	Bacteria	Firmicutes
1746	stau.003	1	Staphylococcus aureus subsp. aureus MW2	NC_003923	Bacteria	Firmicutes
1747	stau.004	1	Staphylococcus aureus subsp. aureus JH1	NC_009632	Bacteria	Firmicutes
1748	stau.005	1	Staphylococcus aureus subsp. aureus JH9	NC_009487	Bacteria	Firmicutes
1749	stau.006	1	Staphylococcus aureus subsp. aureus MSSA476	NC_002953	Bacteria	Firmicutes
1750	stau.007	1	Staphylococcus aureus subsp. aureus MRSA252	NC_002952	Bacteria	Firmicutes
1751	stau.008	1	Staphylococcus aureus RF122	NC_007622	Bacteria	Firmicutes
1752	stau.009	1	Staphylococcus aureus subsp. aureus NCTC 8325	NC_007795	Bacteria	Firmicutes
1753	stau.010	1	Staphylococcus aureus subsp. aureus USA300 FPR3757	NC_007793	Bacteria	Firmicutes
1754	stau.011	1	Staphylococcus aureus subsp. aureus Mu3	NC_009782	Bacteria	Firmicutes
1755	stau.012	1	Staphylococcus aureus subsp. aureus USA300 TCH1516	NC_010079	Bacteria	Firmicutes
1756	stau.013	1	Staphylococcus aureus subsp. aureus str. Newman	NC_009641	Bacteria	Firmicutes
1757	stau.014	1	Staphylococcus aureus subsp. aureus N315	NC_002745	Bacteria	Firmicutes
1758	stau.016	1	Staphylococcus aureus subsp. aureus ED98	NC_013450	Bacteria	Firmicutes
1759	stau.017	1	Staphylococcus aureus subsp. aureus S0385	NC_017333	Bacteria	Firmicutes
1760	stau.018	1	Staphylococcus aureus subsp. aureus str. JKD6008	NC_017341	Bacteria	Firmicutes
1761	stau.019	1	Staphylococcus aureus subsp. aureus TCH60	NC_017342	Bacteria	Firmicutes
1762	stau.020	1	Staphylococcus aureus 04-02981	NC_017340	Bacteria	Firmicutes
1763	stau.021	1	Staphylococcus aureus subsp. aureus ED133	NC_017337	Bacteria	Firmicutes
1764	stau.022	1	Staphylococcus aureus subsp. aureus JKD6159	NC_017338	Bacteria	Firmicutes
1765	stau.023	1	Staphylococcus aureus subsp. aureus ECT-R 2	NC_017343	Bacteria	Firmicutes
1766	stau.024	1	Staphylococcus aureus subsp. aureus LGA251	NC_017349	Bacteria	Firmicutes
1767	stau.025	1	Staphylococcus aureus subsp. aureus TW20	NC_017331	Bacteria	Firmicutes
1768	stau.026	1	Staphylococcus aureus subsp. aureus 11819-97	NC_017351	Bacteria	Firmicutes
1769	stau.027	1	Staphylococcus aureus subsp. aureus 71193	NC_017673	Bacteria	Firmicutes
1770	stau.028	1	Staphylococcus aureus subsp. aureus HO 5096 0412	NC_017763	Bacteria	Firmicutes
1771	stau.029	1	Staphylococcus aureus subsp. aureus M013	NC_016928	Bacteria	Firmicutes
1772	stau.030	1	Staphylococcus aureus subsp. aureus MSHR1132	NC_016941	Bacteria	Firmicutes
1773	stau.031	1	Staphylococcus aureus subsp. aureus T0131	NC_017347	Bacteria	Firmicutes
1774	stau.032	1	Staphylococcus aureus subsp. aureus VC40	NC_016912	Bacteria	Firmicutes
1775	stau.033	1	Staphylococcus aureus 08BA02176	NC_018608	Bacteria	Firmicutes
1776	stav.001	1	Streptomyces avermitilis MA-4680	NC_003155	Bacteria	Actinobacteria
1777	stbi.001	1	Streptomyces bingchenggensis BCW-1	NC_016582	Bacteria	Actinobacteria
1778	stca.001	1	Staphylococcus carnosus subsp. carnosus TM300	NC_012121	Bacteria	Firmicutes
1779	stco.001	1	Streptomyces coelicolor A3(2)	NC_003888	Bacteria	Actinobacteria
1780	stct.001	1	Streptomyces cattleya NRRL 8057 = DSM 46488	NC_017586	Bacteria	Actinobacteria
1781	stct.002	1	Streptomyces cattleya NRRL 8057	NC_016111	Bacteria	Actinobacteria
1782	stcy.001	1	Stanieria cyanosphaera PCC 7437	NC_019748	Bacteria	Cyanobacteria
1783	stdy.001	1	Streptococcus dysgalactiae subsp. equisimilis GGS 124	NC_012891	Bacteria	Firmicutes
1784	stdy.002	1	Streptococcus dysgalactiae subsp. equisimilis ATCC 12394	NC_017567	Bacteria	Firmicutes
1785	stdy.003	1	Streptococcus dysgalactiae subsp. equisimilis RE378	NC_018712	Bacteria	Firmicutes
1786	stdy.004	1	Streptococcus dysgalactiae subsp. equisimilis AC-2713	NC_019042	Bacteria	Firmicutes
1787	step.001	1	Staphylococcus epidermidis ATCC 12228	NC_004461	Bacteria	Firmicutes
1788	step.002	1	Staphylococcus epidermidis RP62A	NC_002976	Bacteria	Firmicutes
1789	steq.001	1	Streptococcus equi subsp. zooepidemicus MGCS10565	NC_011134	Bacteria	Firmicutes
1790	steq.002	1	Streptococcus equi subsp. zooepidemicus	NC_012470	Bacteria	Firmicutes
1791	steq.003	1	Streptococcus equi subsp. equi 4047	NC_012471	Bacteria	Firmicutes
1792	steq.004	1	Streptococcus equi subsp. zooepidemicus ATCC 35246	NC_017582	Bacteria	Firmicutes
1793	stfl.001	1	Streptomyces flavogriseus ATCC 33331	NC_016114	Bacteria	Actinobacteria
1794	stga.001	1	Streptococcus gallolyticus UCN34	NC_013798	Bacteria	Firmicutes
1795	stga.002	1	Streptococcus gallolyticus subsp. gallolyticus ATCC BAA-2069	NC_015215	Bacteria	Firmicutes
1796	stga.003	1	Streptococcus gallolyticus subsp. gallolyticus ATCC 43143	NC_017576	Bacteria	Firmicutes
1797	stgo.001	1	Streptococcus gordonii str. Challis substr. CH1	NC_009785	Bacteria	Firmicutes
1798	stgr.001	1	Streptomyces griseus subsp. griseus NBRC 13350	NC_010572	Bacteria	Actinobacteria
1799	stha.002	1	Staphylococcus haemolyticus JCSC1435	NC_007168	Bacteria	Firmicutes
1800	sthy.001	1	Streptomyces hygroscopicus subsp. jinggangensis 5008	NC_017765	Bacteria	Actinobacteria
1801	stin.001	1	Streptococcus infantarius subsp. infantarius CJ18	NC_016826	Bacteria	Firmicutes
1802	stit.001	1	Streptococcus intermedius JTH08	NC_018073	Bacteria	Firmicutes
1803	stlu.001	1	Staphylococcus lugdunensis HKU09-01	NC_013893	Bacteria	Firmicutes
1804	stlu.002	1	Staphylococcus lugdunensis N920143	NC_017353	Bacteria	Firmicutes
1805	stmc.001	1	Streptococcus macedonicus ACA-DC 198	NC_016749	Bacteria	Firmicutes
1806	stmi.001	1	Streptococcus mitis B6	NC_013853	Bacteria	Firmicutes
1807	stml.001	1	Stenotrophomonas maltophilia K279a	NC_010943	Bacteria	Proteobacteria	Gammaproteobacteria
1808	stml.002	1	Stenotrophomonas maltophilia R551-3	NC_011071	Bacteria	Proteobacteria	Gammaproteobacteria
1809	stml.003	1	Stenotrophomonas maltophilia D457	NC_017671	Bacteria	Proteobacteria	Gammaproteobacteria
1810	stml.004	1	Stenotrophomonas maltophilia JV3	NC_015947	Bacteria	Proteobacteria	Gammaproteobacteria
1811	stmo.001	1	Streptobacillus moniliformis DSM 12112	NC_013515	Bacteria	Fusobacteria
1812	stmu.001	1	Streptococcus mutans UA159	NC_004350	Bacteria	Firmicutes
1813	stmu.002	1	Streptococcus mutans NN2025	NC_013928	Bacteria	Firmicutes
1814	stmu.003	1	Streptococcus mutans LJ23	NC_017768	Bacteria	Firmicutes
1815	stmu.004	1	Streptococcus mutans GS-5	NC_018089	Bacteria	Firmicutes
1816	stna.001	1	Stackebrandtia nassauensis DSM 44728	NC_013947	Bacteria	Actinobacteria
1817	stno.001	1	Starkeya novella DSM 506	NC_014217	Bacteria	Proteobacteria	Alphaproteobacteria
1818	stor.001	1	Streptococcus oralis Uo5	NC_015291	Bacteria	Firmicutes
1819	stpa.001	1	Streptococcus parauberis KCTC 11537	NC_015558	Bacteria	Firmicutes
1820	stpe.001	1	Streptococcus pseudopneumoniae IS7493	NC_015875	Bacteria	Firmicutes
1821	stpn.001	1	Streptococcus pneumoniae TIGR4	NC_003028	Bacteria	Firmicutes
1822	stpn.002	1	Streptococcus pneumoniae R6	NC_003098	Bacteria	Firmicutes
1823	stpn.003	1	Streptococcus pneumoniae D39	NC_008533	Bacteria	Firmicutes
1824	stpn.004	1	Streptococcus pneumoniae Hungary19A-6	NC_010380	Bacteria	Firmicutes
1825	stpn.005	1	Streptococcus pneumoniae CGSP14	NC_010582	Bacteria	Firmicutes
1826	stpn.006	1	Streptococcus pneumoniae G54	NC_011072	Bacteria	Firmicutes
1827	stpn.007	1	Streptococcus pneumoniae ATCC 700669	NC_011900	Bacteria	Firmicutes
1828	stpn.008	1	Streptococcus pneumoniae P1031	NC_012467	Bacteria	Firmicutes
1829	stpn.009	1	Streptococcus pneumoniae Taiwan19F-14	NC_012469	Bacteria	Firmicutes
1830	stpn.010	1	Streptococcus pneumoniae JJA	NC_012466	Bacteria	Firmicutes
1831	stpn.011	1	Streptococcus pneumoniae 70585	NC_012468	Bacteria	Firmicutes
1832	stpn.012	1	Streptococcus pneumoniae TCH8431/19A	NC_014251	Bacteria	Firmicutes
1833	stpn.013	1	Streptococcus pneumoniae AP200	NC_014494	Bacteria	Firmicutes
1834	stpn.014	1	Streptococcus pneumoniae 670-6B	NC_014498	Bacteria	Firmicutes
1835	stpn.015	1	Streptococcus pneumoniae OXC141	NC_017592	Bacteria	Firmicutes
1836	stpn.016	1	Streptococcus pneumoniae INV200	NC_017593	Bacteria	Firmicutes
1837	stpn.017	1	Streptococcus pneumoniae INV104	NC_017591	Bacteria	Firmicutes
1838	stpn.018	1	Streptococcus pneumoniae ST556	NC_017769	Bacteria	Firmicutes
1839	stpn.019	1	Streptococcus pneumoniae SPNA45	NC_018594	Bacteria	Firmicutes
1840	stpn.020	1	Streptococcus pneumoniae gamPNI0373	NC_018630	Bacteria	Firmicutes
1841	stpr.001	1	Streptococcus parasanguinis ATCC 15912	NC_015678	Bacteria	Firmicutes
1842	stpr.002	1	Streptococcus parasanguinis FW213	NC_017905	Bacteria	Firmicutes
1843	stps.001	1	Staphylococcus pseudintermedius HKU10-03	NC_014925	Bacteria	Firmicutes
1844	stps.002	1	Staphylococcus pseudintermedius ED99	NC_017568	Bacteria	Firmicutes
1845	stpt.001	1	Streptococcus pasteurianus ATCC 43144	NC_015600	Bacteria	Firmicutes
1846	stpy.001	1	Streptococcus pyogenes M1 GAS	NC_002737	Bacteria	Firmicutes
1847	stpy.002	1	Streptococcus pyogenes MGAS8232	NC_003485	Bacteria	Firmicutes
1848	stpy.003	1	Streptococcus pyogenes SSI-1	NC_004606	Bacteria	Firmicutes
1849	stpy.004	1	Streptococcus pyogenes MGAS315	NC_004070	Bacteria	Firmicutes
1850	stpy.005	1	Streptococcus pyogenes MGAS10394	NC_006086	Bacteria	Firmicutes
1851	stpy.006	1	Streptococcus pyogenes MGAS5005	NC_007297	Bacteria	Firmicutes
1852	stpy.007	1	Streptococcus pyogenes MGAS6180	NC_007296	Bacteria	Firmicutes
1853	stpy.008	1	Streptococcus pyogenes MGAS9429	NC_008021	Bacteria	Firmicutes
1854	stpy.009	1	Streptococcus pyogenes MGAS2096	NC_008023	Bacteria	Firmicutes
1855	stpy.010	1	Streptococcus pyogenes MGAS10750	NC_008024	Bacteria	Firmicutes
1856	stpy.011	1	Streptococcus pyogenes MGAS10270	NC_008022	Bacteria	Firmicutes
1857	stpy.012	1	Streptococcus pyogenes str. Manfredo	NC_009332	Bacteria	Firmicutes
1858	stpy.013	1	Streptococcus pyogenes NZ131	NC_011375	Bacteria	Firmicutes
1859	stpy.014	1	Streptococcus pyogenes Alab49	NC_017596	Bacteria	Firmicutes
1860	stpy.015	1	Streptococcus pyogenes MGAS15252	NC_017040	Bacteria	Firmicutes
1861	stpy.016	1	Streptococcus pyogenes MGAS1882	NC_017053	Bacteria	Firmicutes
1862	stpy.017	1	Streptococcus pyogenes A20	NC_018936	Bacteria	Firmicutes
1863	stro.001	1	Streptosporangium roseum DSM 43021	NC_013595	Bacteria	Actinobacteria
1864	stsa.001	1	Staphylococcus saprophyticus subsp. saprophyticus ATCC 15305	NC_007350	Bacteria	Firmicutes
1865	stsc.001	1	Streptomyces scabiei 87.22	NC_013929	Bacteria	Actinobacteria
1866	stsi.001	1	Streptomyces sp. SirexAA-E	NC_015953	Bacteria	Actinobacteria
1867	stsl.001	1	Streptococcus salivarius 57.I	NC_017594	Bacteria	Firmicutes
1868	stsl.002	1	Streptococcus salivarius CCHSS3	NC_015760	Bacteria	Firmicutes
1869	stsl.003	1	Streptococcus salivarius JIM8777	NC_017595	Bacteria	Firmicutes
1870	stsn.001	1	Streptococcus sanguinis SK36	NC_009009	Bacteria	Firmicutes
1871	stsu.001	1	Streptococcus suis 05ZYH33	NC_009442	Bacteria	Firmicutes
1872	stsu.002	1	Streptococcus suis 98HAH33	NC_009443	Bacteria	Firmicutes
1873	stsu.003	1	Streptococcus suis P1/7	NC_012925	Bacteria	Firmicutes
1874	stsu.004	1	Streptococcus suis BM407	NC_012926	Bacteria	Firmicutes
1875	stsu.005	1	Streptococcus suis SC84	NC_012924	Bacteria	Firmicutes
1876	stsu.006	1	Streptococcus suis ST3	NC_015433	Bacteria	Firmicutes
1877	stsu.007	1	Streptococcus suis GZ1	NC_017617	Bacteria	Firmicutes
1878	stsu.008	1	Streptococcus suis JS14	NC_017618	Bacteria	Firmicutes
1879	stsu.009	1	Streptococcus suis A7	NC_017622	Bacteria	Firmicutes
1880	stsu.010	1	Streptococcus suis D12	NC_017621	Bacteria	Firmicutes
1881	stsu.011	1	Streptococcus suis D9	NC_017620	Bacteria	Firmicutes
1882	stsu.012	1	Streptococcus suis SS12	NC_017619	Bacteria	Firmicutes
1883	stsu.013	1	Streptococcus suis ST1	NC_017950	Bacteria	Firmicutes
1884	stsu.014	1	Streptococcus suis S735	NC_018526	Bacteria	Firmicutes
1885	stth.001	1	Streptococcus thermophilus LMG 18311	NC_006448	Bacteria	Firmicutes
1886	stth.003	1	Streptococcus thermophilus LMD-9	NC_008532	Bacteria	Firmicutes
1887	stth.004	1	Streptococcus thermophilus CNRZ1066	NC_006449	Bacteria	Firmicutes
1888	stth.005	1	Streptococcus thermophilus ND03	NC_017563	Bacteria	Firmicutes
1889	stth.006	1	Streptococcus thermophilus JIM 8232	NC_017581	Bacteria	Firmicutes
1890	stth.007	1	Streptococcus thermophilus MN-ZLW-002	NC_017927	Bacteria	Firmicutes
1891	stub.001	1	Streptococcus uberis 0140J	NC_012004	Bacteria	Firmicutes
1892	stve.001	1	Streptomyces venezuelae ATCC 10712	NC_018750	Bacteria	Actinobacteria
1893	stvi.001	1	Streptomyces violaceusniger Tu 4113	NC_015957	Bacteria	Actinobacteria
1894	suai.001	1	Sulfobacillus acidophilus TPY	NC_015757	Bacteria	Firmicutes
1895	suai.002	1	Sulfobacillus acidophilus DSM 10332	NC_016884	Bacteria	Firmicutes
1896	suau.001	1	Sulfurimonas autotrophica DSM 16294	NC_014506	Bacteria	Proteobacteria	Epsilonproteobacteria
1897	suaz.001	1	Sulfurihydrogenibium azorense Az-Fu1	NC_012438	Bacteria	Aquificae
1898	suba.001	1	Sulfurospirillum barnesii SES-3	NC_018002	Bacteria	Proteobacteria	Epsilonproteobacteria
1899	sude.001	1	Sulfurospirillum deleyianum DSM 6946	NC_013512	Bacteria	Proteobacteria	Epsilonproteobacteria
1900	sudn.001	1	Sulfurimonas denitrificans DSM 1251	NC_007575	Bacteria	Proteobacteria	Epsilonproteobacteria
1901	suku.001	1	Sulfuricurvum kujiense DSM 16994	NC_014762	Bacteria	Proteobacteria	Epsilonproteobacteria
1902	sumu.001	1	Candidatus Sulcia muelleri GWSS	NC_010118	Bacteria	Bacteroidetes
1903	sumu.002	1	Candidatus Sulcia muelleri SMDSEM	NC_013123	Bacteria	Bacteroidetes
1904	sumu.003	1	Candidatus Sulcia muelleri DMIN	NC_014004	Bacteria	Bacteroidetes
1905	sumu.004	1	Candidatus Sulcia muelleri CARI	NC_014499	Bacteria	Bacteroidetes
1906	susp.001	1	Sulfurovum sp. NBC37-1	NC_009663	Bacteria	Proteobacteria	Epsilonproteobacteria
1907	sy63.001	1	Synechococcus sp. PCC 6312	NC_019680	Bacteria	Cyanobacteria
1908	sy75.001	1	Synechococcus sp. PCC 7502	NC_019702	Bacteria	Cyanobacteria
1909	syac.001	1	Syntrophus aciditrophicus SB	NC_007759	Bacteria	Proteobacteria	Deltaproteobacteria
1910	sycc.001	1	Synechococcus sp. CC9902	NC_007513	Bacteria	Cyanobacteria
1911	sycc.002	1	Synechococcus sp. CC9605	NC_007516	Bacteria	Cyanobacteria
1912	sycc.003	1	Synechococcus sp. CC9311	NC_008319	Bacteria	Cyanobacteria
1913	syel.001	1	Synechococcus elongatus PCC 6301	NC_006576	Bacteria	Cyanobacteria
1914	syel.002	1	Synechococcus elongatus PCC 7942	NC_007604	Bacteria	Cyanobacteria
1915	syfu.001	1	Syntrophobacter fumaroxidans MPOB	NC_008554	Bacteria	Proteobacteria	Deltaproteobacteria
1916	sygl.001	1	Syntrophobotulus glycolicus DSM 8271	NC_015172	Bacteria	Firmicutes
1917	syli.001	1	Syntrophothermus lipocalidus DSM 12680	NC_014220	Bacteria	Firmicutes
1918	sypc.001	1	Synechocystis sp. PCC 6803 substr. PCC-N	NC_017052	Bacteria	Cyanobacteria
1919	sypc.002	1	Synechocystis sp. PCC 6803 substr. PCC-P	NC_017039	Bacteria	Cyanobacteria
1920	sypc.003	1	Synechocystis sp. PCC 6803 substr. GT-I	NC_017038	Bacteria	Cyanobacteria
1921	sypc.004	1	Synechocystis sp. PCC 6803	NC_017277	Bacteria	Cyanobacteria
1922	sypp.001	1	Synechococcus sp. PCC 7002	NC_010475	Bacteria	Cyanobacteria
1923	sypp.002	1	Synechococcus sp. RCC307	NC_009482	Bacteria	Cyanobacteria
1924	sypp.003	1	Synechococcus sp. WH 7803	NC_009481	Bacteria	Cyanobacteria
1925	sysp.001	1	Synechocystis sp. PCC 6803	NC_000911	Bacteria	Cyanobacteria
1926	syth.001	1	Symbiobacterium thermophilum IAM 14863	NC_006177	Bacteria	Firmicutes
1927	sywh.001	1	Synechococcus sp. WH 8102	NC_005070	Bacteria	Cyanobacteria
1928	sywo.001	1	Syntrophomonas wolfei subsp. wolfei str. Goettingen	NC_008346	Bacteria	Firmicutes
1929	syyo.001	1	Sulfurihydrogenibium sp. YO3AOP1	NC_010730	Bacteria	Aquificae
1930	taas.001	1	Taylorella asinigenitalis MCE3	NC_016043	Bacteria	Proteobacteria	Betaproteobacteria
1931	taeq.001	1	Taylorella equigenitalis MCE9	NC_014914	Bacteria	Proteobacteria	Betaproteobacteria
1932	taeq.002	1	Taylorella equigenitalis ATCC 35865	NC_018108	Bacteria	Proteobacteria	Betaproteobacteria
1933	tafo.001	1	Tannerella forsythia ATCC 43037	NC_016610	Bacteria	Bacteroidetes
1934	teac.001	1	Tepidanaerobacter acetatoxydans Re1	NC_019954	Bacteria	Firmicutes
1935	teha.001	1	Tetragenococcus halophilus NBRC 12172	NC_016052	Bacteria	Firmicutes
1936	tero.001	1	Terriglobus roseus DSM 18391	NC_018014	Bacteria	Acidobacteria
1937	tesa.001	1	Terriglobus saanensis SP1PR4	NC_014963	Bacteria	Acidobacteria
1938	tesp.001	1	Tepidanaerobacter sp. Re1	NC_015519	Bacteria	Firmicutes
1939	tetu.001	1	Teredinibacter turnerae T7901	NC_012997	Bacteria	Proteobacteria	Gammaproteobacteria
1940	th3a.001	1	Thiomonas sp. str. 3As	NC_014145	Bacteria	Proteobacteria	Betaproteobacteria
1941	thad.001	1	Thermanaerovibrio acidaminovorans DSM 6589	NC_013522	Bacteria	Synergistetes
1942	thaf.001	1	Thermosipho africanus TCF52B	NC_011653	Bacteria	Thermotogae
1943	thal.001	1	Thermocrinis albus DSM 14484	NC_013894	Bacteria	Aquificae
1944	tham.001	1	Thermovibrio ammonificans HB-1	NC_014926	Bacteria	Aquificae
1945	thbi.001	1	Thermobispora bispora DSM 43833	NC_014165	Bacteria	Actinobacteria
1946	thbr.001	1	Thermoanaerobacter brockii subsp. finnii Ako-1	NC_014964	Bacteria	Firmicutes
1947	thcc.001	1	Thermus sp. CCB US3 UF1	NC_017278	Bacteria	Deinococcus-Thermus
1948	thco.001	1	Thermobacillus composti KWC4	NC_019897	Bacteria	Firmicutes
1949	thcr.001	1	Thiomicrospira crunogena XCL-2	NC_007520	Bacteria	Proteobacteria	Gammaproteobacteria
1950	thcu.001	1	Thermomonospora curvata DSM 43183	NC_013510	Bacteria	Actinobacteria
1951	thcy.001	1	Thioalkalimicrobium cyclicum ALM1	NC_015581	Bacteria	Proteobacteria	Gammaproteobacteria
1952	thde.001	1	Thiobacillus denitrificans ATCC 25259	NC_007404	Bacteria	Proteobacteria	Betaproteobacteria
1953	thel.001	1	Thermosynechococcus elongatus BP-1	NC_004113	Bacteria	Cyanobacteria
1954	thfu.001	1	Thermobifida fusca YX	NC_007333	Bacteria	Actinobacteria
1955	thid.001	1	Thermodesulfatator indicus DSM 15286	NC_015681	Bacteria	Thermodesulfobacteria
1956	thin.001	1	Thiomonas intermedia K12	NC_014153	Bacteria	Proteobacteria	Betaproteobacteria
1957	thit.001	1	Thermoanaerobacter italicus Ab9	NC_013921	Bacteria	Firmicutes
1958	thjr.001	1	Thermincola potens JR	NC_014152	Bacteria	Firmicutes
1959	thk9.001	1	Thioalkalivibrio sp. K90mix	NC_013889	Bacteria	Proteobacteria	Gammaproteobacteria
1960	thle.001	1	Thermotoga lettingae TMO	NC_009828	Bacteria	Thermotogae
1961	thli.001	1	Thermovirga lienii DSM 17291	NC_016148	Bacteria	Synergistetes
1962	thma.001	1	Thermotoga maritima MSB8	NC_000853	Bacteria	Thermotogae
1963	thme.001	1	Thermosipho melanesiensis BI429	NC_009616	Bacteria	Thermotogae
1964	thmo.001	1	Thioflavicoccus mobilis 8321	NC_019940	Bacteria	Proteobacteria	Gammaproteobacteria
1965	thmr.001	1	Thermaerobacter marianensis DSM 12885	NC_014831	Bacteria	Firmicutes
1966	thmt.001	1	Thermoanaerobacter mathranii subsp. mathranii str. A3	NC_014209	Bacteria	Firmicutes
1967	thna.001	1	Thermotoga naphthophila RKU-10	NC_013642	Bacteria	Thermotogae
1968	thne.001	1	Thermotoga neapolitana DSM 4359	NC_011978	Bacteria	Thermotogae
1969	thni.001	1	Thioalkalivibrio nitratireducens DSM 14787	NC_019902	Bacteria	Proteobacteria	Gammaproteobacteria
1970	thnr.001	1	Thermodesulfobium narugense DSM 14796	NC_015499	Bacteria	Firmicutes
1971	thoc.001	1	Thermosediminibacter oceani DSM 16646	NC_014377	Bacteria	Firmicutes
1972	thop.001	1	Thermodesulfobacterium sp. OPB45	NC_015682	Bacteria	Thermodesulfobacteria
1973	thph.001	1	Thermacetogenium phaeum DSM 12270	NC_018870	Bacteria	Firmicutes
1974	thpp.001	1	Thioalkalivibrio sulfidophilus HL-EbGr7	NC_011901	Bacteria	Proteobacteria	Gammaproteobacteria
1975	thps.001	1	Thermoanaerobacter pseudethanolicus ATCC 33223	NC_010321	Bacteria	Firmicutes
1976	thpt.001	1	Thermotoga petrophila RKU-1	NC_009486	Bacteria	Thermotogae
1977	thro.001	1	Thermomicrobium roseum DSM 5159	NC_011959	Bacteria	Chloroflexi
1978	thrq.001	1	Thermotoga sp. RQ2	NC_010483	Bacteria	Thermotogae
1979	thsa.001	1	Thermoanaerobacterium saccharolyticum JW/SL-YS485	NC_017992	Bacteria	Firmicutes
1980	thsc.001	1	Thermus scotoductus SA-01	NC_014974	Bacteria	Deinococcus-Thermus
1981	thsp.001	1	Thauera sp. MZ1T	NC_011662	Bacteria	Proteobacteria	Betaproteobacteria
1982	thte.001	1	Thermoanaerobacter tengcongensis MB4	NC_003869	Bacteria	Firmicutes
1983	thth.001	1	Thermus thermophilus HB27	NC_005835	Bacteria	Deinococcus-Thermus
1984	thth.002	1	Thermus thermophilus HB8	NC_006461	Bacteria	Deinococcus-Thermus
1985	thth.003	1	Thermus thermophilus JL-18	NC_017587	Bacteria	Deinococcus-Thermus
1986	thth.004	1	Thermus thermophilus SG0.5JP17-16	NC_017272	Bacteria	Deinococcus-Thermus
1987	thtm.001	1	Thermotoga thermarum DSM 5069	NC_015707	Bacteria	Thermotogae
1988	thto.001	1	Thermoanaerobacterium thermosaccharolyticum M0795	NC_019970	Bacteria	Firmicutes
1989	thtr.001	2	Thermobaculum terrenum ATCC BAA-798	NC_013525-NC_013526	Bacteria	Thermobaculum
1990	thts.001	1	Thermoanaerobacterium thermosaccharolyticum DSM 571	NC_014410	Bacteria	Firmicutes
1991	thvi.001	1	Thiocystis violascens DSM 198	NC_018012	Bacteria	Proteobacteria	Gammaproteobacteria
1992	thwi.001	1	Thermoanaerobacter wiegelii Rt8.B1	NC_015958	Bacteria	Firmicutes
1993	thx3.001	1	Thermoanaerobacter sp. X513	NC_014538	Bacteria	Firmicutes
1994	thx5.001	1	Thermoanaerobacter sp. X514	NC_010320	Bacteria	Firmicutes
1995	thxy.001	1	Thermoanaerobacterium xylanolyticum LX-11	NC_015555	Bacteria	Firmicutes
1996	thye.001	1	Thermodesulfovibrio yellowstonii DSM 11347	NC_011296	Bacteria	Nitrospirae
1997	timo.001	1	Tistrella mobilis KA081020-065	NC_017956	Bacteria	Proteobacteria	Alphaproteobacteria
1998	toau.001	1	Tolumonas auensis DSM 9187	NC_012691	Bacteria	Proteobacteria	Gammaproteobacteria
[truncated: 112 more rows]

## Sheet: Prophages list
List of prophages detected using Phage Finder and manual curation
								Presence of phage-specific functions
Phage_Finder Statut	Code Replicon_name c=chromosome	Protein ID begin	Protein ID end	Presence of similar functional modules within the region	Number of prophages within the region	Info Size	Prophage Size (bp)	Integases	Terminases	Tail-Baseplate-associated proteins	Portal-associated proteins	Lysis-associated proteins
Prophage	acav.001.c01.13	ACAV001c01_015840	ACAV001c01_016310	NO	1	Prophage>30kb	42305	YES	YES	YES	YES	NO
Prophage	acav.001.c01.13	ACAV001c01_016500	ACAV001c01_017800	NO	1	Prophage>30kb	117053	YES	YES	YES	YES	NO
Prophage	acav.001.c01.13	ACAV001c01_028640	ACAV001c01_029060	NO	1	Prophage>30kb	39484	NO	YES	NO	YES	NO
Prophage	acav.001.c01.13	ACAV001c01_033250	ACAV001c01_033490	NO	1	Prophage>18kb	27275	YES	NO	YES	NO	NO
Prophage	acav.001.c01.13	ACAV001c01_040610	ACAV001c01_041050	NO	1	Prophage>30kb	40996	YES	YES	NO	YES	NO
Prophage	acba.001.c01.13	ACBA001c01_011110	ACBA001c01_011450	NO	1	Prophage>30kb	44307	YES	YES	NO	NO	NO
Prophage	acba.001.c01.13	ACBA001c01_015430	ACBA001c01_015700	NO	1	Prophage>30kb	40661	YES	YES	YES	YES	YES
Prophage	acba.001.c01.13	ACBA001c01_019840	ACBA001c01_020100	NO	1	Prophage>30kb	48991	YES	YES	NO	NO	YES
Prophage	acba.002.c01.13	ACBA002c01_007940	ACBA002c01_008630	NO	1	Prophage>30kb	67633	YES	YES	YES	YES	YES
Prophage	acba.002.c01.13	ACBA002c01_014020	ACBA002c01_014700	NO	1	Prophage>30kb	49303	YES	YES	NO	NO	YES
Prophage	acba.002.c01.13	ACBA002c01_019640	ACBA002c01_020340	NO	1	Prophage>30kb	49340	NO	NO	NO	NO	NO
Prophage	acba.002.c01.13	ACBA002c01_022250	ACBA002c01_022730	NO	1	Prophage>30kb	45449	YES	YES	YES	YES	YES
Prophage	acba.003.c01.13	ACBA003c01_005320	ACBA003c01_005740	NO	1	Prophage>30kb	31334	YES	YES	YES	YES	YES
Prophage	acba.003.c01.13	ACBA003c01_023590	ACBA003c01_024110	NO	1	Prophage>30kb	41643	YES	YES	NO	NO	NO
Prophage	acba.003.c01.13	ACBA003c01_025450	ACBA003c01_026150	NO	1	Prophage>30kb	51458	YES	NO	NO	NO	NO
Prophage	acba.004.c01.13	ACBA004c01_010290	ACBA004c01_011080	NO	1	Prophage>30kb	54458	YES	NO	NO	NO	YES
Prophage	acba.004.c01.13	ACBA004c01_012400	ACBA004c01_012840	NO	1	Prophage>30kb	34984	YES	NO	NO	NO	NO
Prophage	acba.004.c01.13	ACBA004c01_027520	ACBA004c01_028260	NO	1	Prophage>30kb	61292	YES	YES	YES	NO	YES
Prophage	acba.005.c01.13	ACBA005c01_023090	ACBA005c01_023320	NO	1	Prophage>18kb	19480	YES	YES	NO	NO	NO
Prophage	acba.005.c01.13	ACBA005c01_025200	ACBA005c01_025740	NO	1	Prophage>30kb	48373	YES	NO	NO	NO	NO
Prophage	acba.006.c01.13	ACBA006c01_013780	ACBA006c01_014160	NO	1	Prophage>30kb	31157	NO	YES	NO	NO	NO
Prophage	acba.006.c01.13	ACBA006c01_026410	ACBA006c01_027210	NO	1	Prophage>30kb	56321	YES	YES	NO	NO	YES
Prophage	acba.006.c01.13	ACBA006c01_031460	ACBA006c01_032120	NO	1	Prophage>30kb	44874	YES	NO	NO	NO	NO
Prophage	acba.007.c01.12	ACBA007c01_011760	ACBA007c01_012560	NO	1	Prophage>30kb	53626	YES	NO	NO	NO	NO
Prophage	acba.007.c01.12	ACBA007c01_014030	ACBA007c01_014310	NO	1	Prophage>18kb	22748	NO	NO	NO	NO	NO
Prophage	acba.007.c01.12	ACBA007c01_023570	ACBA007c01_024320	NO	1	Prophage>30kb	52387	YES	NO	NO	NO	NO
Prophage	acba.007.c01.12	ACBA007c01_026300	ACBA007c01_026990	NO	1	Prophage>30kb	46205	YES	NO	YES	NO	NO
Prophage	acba.007.c01.12	ACBA007c01_028710	ACBA007c01_029260	NO	1	Prophage>30kb	39206	YES	NO	YES	YES	NO
Prophage	acba.008.c01.12	ACBA008c01_010580	ACBA008c01_011340	NO	1	Prophage>30kb	58080	YES	NO	NO	NO	NO
Prophage	acba.008.c01.12	ACBA008c01_013980	ACBA008c01_014450	NO	1	Prophage>30kb	34749	YES	NO	YES	YES	NO
Prophage	acba.008.c01.12	ACBA008c01_015390	ACBA008c01_016160	NO	1	Prophage>30kb	58804	YES	YES	NO	NO	NO
Prophage	acba.008.c01.12	ACBA008c01_017070	ACBA008c01_017340	NO	1	Prophage>18kb	23750	NO	NO	NO	NO	NO
Prophage	acba.008.c01.12	ACBA008c01_026550	ACBA008c01_027130	NO	1	Prophage>30kb	41032	NO	YES	NO	NO	YES
Prophage	acba.009.c01.12	ACBA009c01_011680	ACBA009c01_012340	NO	1	Prophage>30kb	53001	YES	NO	NO	NO	YES
Prophage	acba.009.c01.12	ACBA009c01_013270	ACBA009c01_013520	NO	1	Prophage>18kb	21368	YES	YES	NO	NO	NO
Prophage	acba.009.c01.12	ACBA009c01_027660	ACBA009c01_028170	NO	1	Prophage>30kb	45748	YES	YES	YES	NO	YES
Prophage	acba.009.c01.12	ACBA009c01_030420	ACBA009c01_031010	NO	1	Prophage>30kb	46313	YES	NO	YES	YES	NO
Prophage	acba.010.c01.11	ACBA010c01_009310	ACBA010c01_009980	NO	1	Prophage>30kb	51111	YES	YES	YES	NO	YES
Prophage	acba.010.c01.11	ACBA010c01_014890	ACBA010c01_015560	NO	1	Prophage>30kb	46134	YES	NO	YES	NO	NO
Prophage	acba.010.c01.11	ACBA010c01_026170	ACBA010c01_027470	NO	1	Prophage>30kb	89683	YES	YES	YES	YES	YES
Prophage	acba.011.c01.10	ACBA011c01_014310	ACBA011c01_014920	NO	1	Prophage>30kb	40236	YES	YES	YES	YES	YES
Prophage	acba.011.c01.10	ACBA011c01_029390	ACBA011c01_029660	NO	1	Prophage>18kb	21051	NO	YES	YES	YES	YES
Prophage	acla.001.c01.13	ACLA001c01_005730	ACLA001c01_006230	NO	1	Prophage>30kb	40803	YES	YES	YES	YES	YES
Prophage	acpa.001.c01.12	ACPA001c01_005070	ACPA001c01_005440	NO	1	Prophage>30kb	34268	NO	YES	NO	NO	NO
Prophage	acpa.001.c01.12	ACPA001c01_020140	ACPA001c01_020410	NO	1	Prophage>18kb	22049	YES	YES	NO	YES	YES
Prophage	acpa.002.c01.12	ACPA002c01_005070	ACPA002c01_005440	NO	1	Prophage>30kb	34268	NO	YES	NO	NO	NO
Prophage	acpa.002.c01.12	ACPA002c01_020000	ACPA002c01_020440	NO	1	Prophage>30kb	38535	YES	YES	NO	YES	YES
Prophage	acpa.003.c01.12	ACPA003c01_005070	ACPA003c01_005440	NO	1	Prophage>30kb	34268	NO	YES	NO	NO	NO
Prophage	acpa.003.c01.12	ACPA003c01_020140	ACPA003c01_020410	NO	1	Prophage>18kb	22031	YES	YES	NO	YES	YES
Prophage	acpa.004.c01.12	ACPA004c01_005070	ACPA004c01_005440	NO	1	Prophage>30kb	34268	NO	YES	NO	NO	NO
Prophage	acpa.004.c01.12	ACPA004c01_020000	ACPA004c01_020440	NO	1	Prophage>30kb	38535	YES	YES	NO	YES	YES
Prophage	acpa.005.c01.12	ACPA005c01_005070	ACPA005c01_005440	NO	1	Prophage>30kb	34268	NO	YES	NO	NO	NO
Prophage	acpa.005.c01.12	ACPA005c01_020000	ACPA005c01_020440	NO	1	Prophage>30kb	38535	YES	YES	NO	YES	YES
Prophage	acpa.006.c01.12	ACPA006c01_005070	ACPA006c01_005440	NO	1	Prophage>30kb	34268	NO	YES	NO	NO	NO
Prophage	acpa.006.c01.12	ACPA006c01_020150	ACPA006c01_020420	NO	1	Prophage>18kb	22031	YES	YES	NO	YES	YES
Prophage	acpa.007.c01.12	ACPA007c01_005070	ACPA007c01_005440	NO	1	Prophage>30kb	34268	NO	YES	NO	NO	NO
Prophage	acpa.007.c01.12	ACPA007c01_019420	ACPA007c01_019690	NO	1	Prophage>18kb	22049	YES	YES	NO	YES	YES
Prophage	acpa.008.c01.12	ACPA008c01_005070	ACPA008c01_005440	NO	1	Prophage>30kb	34268	NO	YES	NO	NO	NO
Prophage	acpa.008.c01.12	ACPA008c01_020150	ACPA008c01_020420	NO	1	Prophage>18kb	22031	YES	YES	NO	YES	YES
Prophage	acpl.001.c01.13	ACPL001c01_004950	ACPL001c01_005310	NO	1	Prophage>30kb	41534	YES	YES	YES	YES	YES
Prophage	acpl.003.c01.13	ACPL003c01_004680	ACPL003c01_005190	NO	1	Prophage>30kb	44531	YES	YES	YES	YES	YES
Prophage	acpl.003.c01.13	ACPL003c01_008140	ACPL003c01_008430	NO	1	Prophage>18kb	26488	YES	YES	YES	YES	YES
Prophage	acsp.001.c01.13	ACSP001c01_020180	ACSP001c01_020680	NO	1	Prophage>30kb	40625	YES	YES	NO	NO	NO
Prophage	agac.001.c01.12	AGAC001c01_021610	AGAC001c01_022020	NO	1	Prophage>18kb	29422	NO	NO	YES	YES	NO
Prophage	agac.003.c01.11	AGAC003c01_013290	AGAC003c01_013560	NO	1	Prophage>18kb	21988	YES	YES	NO	NO	NO
Prophage	agtu.001.c01.14	AGTU001c01_004320	AGTU001c01_004590	NO	1	Prophage>18kb	26186	YES	NO	YES	NO	NO
Prophage	alma.001.c01.13	ALMA001c01_022480	ALMA001c01_022610	NO	1	Prophage>18kb	18974	YES	YES	NO	NO	NO
Prophage	alma.001.c01.13	ALMA001c01_040890	ALMA001c01_041090	NO	1	Prophage>18kb	26461	YES	YES	NO	NO	NO
Prophage	alma.003.c01.10	ALMA003c01_018000	ALMA003c01_018430	NO	1	Prophage>30kb	36641	NO	NO	YES	YES	NO
Prophage	alma.005.c01.10	ALMA005c01_025030	ALMA005c01_025500	NO	1	Prophage>30kb	40126	YES	YES	YES	YES	NO
Prophage	alma.006.c01.10	ALMA006c01_017270	ALMA006c01_017980	NO	1	Prophage>30kb	55549	YES	YES	NO	NO	NO
Prophage	alma.006.c01.10	ALMA006c01_040510	ALMA006c01_040670	NO	1	Prophage>18kb	22556	YES	YES	NO	NO	NO
Prophage	ande.002.c01.12	ANDE002c01_012820	ANDE002c01_013070	NO	1	Prophage>18kb	18408	YES	YES	NO	YES	NO
Prophage	arbu.001.c01.13	ARBU001c01_016320	ARBU001c01_016970	NO	1	Prophage>30kb	55893	NO	NO	YES	YES	NO
Prophage	azsp.001.c01.13	AZSP001c01_031590	AZSP001c01_031920	NO	1	Prophage>30kb	30844	YES	YES	YES	YES	YES
Prophage	azsp.001.c01.13	AZSP001c01_041560	AZSP001c01_041830	NO	1	Prophage>30kb	30040	NO	YES	NO	YES	YES
Prophage	baan.001.c01.13	BAAN001c01_004500	BAAN001c01_005060	NO	1	Prophage>30kb	36953	YES	YES	YES	NO	YES
Prophage	baan.001.c01.13	BAAN001c01_035320	BAAN001c01_036310	NO	1	Prophage>30kb	83526	YES	YES	YES	YES	YES
Prophage	baan.001.c01.13	BAAN001c01_038420	BAAN001c01_039110	NO	1	Prophage>30kb	44456	YES	YES	YES	YES	YES
Prophage	baan.002.c01.14	BAAN002c01_004470	BAAN002c01_005040	NO	1	Prophage>30kb	36953	YES	YES	YES	NO	YES
Prophage	baan.002.c01.14	BAAN002c01_034360	BAAN002c01_035310	NO	1	Prophage>30kb	83526	YES	YES	YES	YES	YES
Prophage	baan.002.c01.14	BAAN002c01_037400	BAAN002c01_038090	NO	1	Prophage>30kb	44456	YES	YES	YES	YES	YES
Prophage	baan.003.c01.13	BAAN003c01_004350	BAAN003c01_004880	NO	1	Prophage>30kb	36986	YES	YES	YES	NO	YES
Prophage	baan.003.c01.13	BAAN003c01_032970	BAAN003c01_033920	NO	1	Prophage>30kb	83526	YES	YES	YES	YES	YES
Prophage	baan.003.c01.13	BAAN003c01_036000	BAAN003c01_036640	NO	1	Prophage>30kb	44456	YES	YES	YES	YES	YES
Prophage	baan.004.c01.13	BAAN004c01_004570	BAAN004c01_005030	NO	1	Prophage>30kb	36986	YES	YES	YES	YES	YES
Prophage	baan.004.c01.13	BAAN004c01_035240	BAAN004c01_036210	NO	1	Prophage>30kb	83234	YES	YES	YES	YES	YES
Prophage	baan.004.c01.13	BAAN004c01_038340	BAAN004c01_038930	NO	1	Prophage>30kb	44456	YES	YES	YES	YES	YES
Prophage	baan.005.c01.12	BAAN005c01_004760	BAAN005c01_005390	NO	1	Prophage>30kb	44207	YES	YES	YES	YES	YES
Prophage	baan.005.c01.12	BAAN005c01_007730	BAAN005c01_008700	NO	1	Prophage>30kb	71705	YES	YES	YES	YES	YES
Prophage	baan.005.c01.12	BAAN005c01_040600	BAAN005c01_041160	NO	1	Prophage>30kb	37594	YES	YES	YES	YES	YES
Prophage	baan.006.c01.12	BAAN006c01_035170	BAAN006c01_035550	NO	1	Prophage>30kb	32323	NO	YES	NO	NO	NO
Prophage	baan.007.c01.11	BAAN007c01_004580	BAAN007c01_005100	NO	1	Prophage>30kb	37344	YES	YES	YES	NO	YES
Prophage	baan.007.c01.11	BAAN007c01_036470	BAAN007c01_037040	NO	1	Prophage>30kb	50218	NO	YES	YES	YES	YES
Prophage	baan.007.c01.11	BAAN007c01_039690	BAAN007c01_040360	NO	1	Prophage>30kb	46309	YES	YES	YES	YES	YES
Prophage	bace.001.c01.13	BACE001c01_005940	BACE001c01_006480	NO	1	Prophage>30kb	42011	YES	YES	YES	YES	NO
Prophage	bace.001.c01.13	BACE001c01_021380	BACE001c01_021980	NO	1	Prophage>30kb	43986	YES	YES	YES	YES	NO
Prophage	bace.001.c01.13	BACE001c01_036360	BACE001c01_036850	NO	1	Prophage>30kb	46559	YES	NO	NO	YES	NO
Prophage	bace.001.c01.13	BACE001c01_038960	BACE001c01_039720	NO	1	Prophage>30kb	55564	YES	YES	YES	NO	YES
Prophage	bace.002.c01.13	BACE002c01_004210	BACE002c01_004770	NO	1	Prophage>30kb	51256	YES	YES	YES	YES	YES
Prophage	bace.003.c01.13	BACE003c01_034470	BACE003c01_035400	NO	1	Prophage>30kb	85301	YES	YES	YES	YES	YES
Prophage	bace.004.c01.13	BACE004c01_025480	BACE004c01_026060	NO	1	Prophage>30kb	47308	YES	YES	YES	YES	YES
Prophage	bace.004.c01.13	BACE004c01_035040	BACE004c01_035440	NO	1	Prophage>30kb	72272	NO	NO	YES	NO	YES
Prophage	bace.005.c01.13	BACE005c01_005580	BACE005c01_006140	NO	1	Prophage>30kb	39707	YES	YES	YES	YES	NO
Prophage	bace.005.c01.13	BACE005c01_043690	BACE005c01_044250	NO	1	Prophage>30kb	38363	YES	YES	YES	YES	YES
Prophage	bace.006.c01.13	BACE006c01_018180	BACE006c01_018950	NO	1	Prophage>30kb	65149	YES	YES	YES	NO	NO
Prophage	bace.006.c01.13	BACE006c01_023800	BACE006c01_023960	NO	1	Prophage>18kb	18059	YES	NO	YES	NO	NO
Prophage	bace.006.c01.13	BACE006c01_025140	BACE006c01_025780	NO	1	Prophage>30kb	52189	YES	YES	YES	YES	YES
Prophage	bace.007.c01.13	BACE007c01_019430	BACE007c01_019650	NO	1	Prophage>18kb	19588	YES	YES	NO	YES	YES
Prophage	bace.007.c01.13	BACE007c01_025300	BACE007c01_025840	NO	1	Prophage>30kb	43894	YES	YES	YES	YES	YES
Prophage	bace.007.c01.13	BACE007c01_028470	BACE007c01_028970	NO	1	Prophage>30kb	41331	YES	YES	YES	NO	NO
Prophage	bace.007.c01.13	BACE007c01_038620	BACE007c01_039140	NO	1	Prophage>30kb	41449	YES	YES	YES	YES	NO
Prophage	bace.008.c01.13	BACE008c01_025450	BACE008c01_025970	NO	1	Prophage>30kb	40972	YES	YES	YES	YES	YES
Prophage	bace.008.c01.13	BACE008c01_028940	BACE008c01_029370	NO	1	Prophage>30kb	35188	YES	YES	YES	YES	YES
Prophage	bace.010.c01.12	BACE010c01_018140	BACE010c01_018800	NO	1	Prophage>30kb	49111	YES	YES	YES	YES	NO
Prophage	bace.012.c01.11	BACE012c01_021250	BACE012c01_021810	NO	1	Prophage>30kb	43986	YES	YES	YES	YES	NO
Prophage	bace.012.c01.11	BACE012c01_036030	BACE012c01_036540	NO	1	Prophage>30kb	49261	YES	NO	NO	YES	NO
Prophage	bace.012.c01.11	BACE012c01_038640	BACE012c01_039360	NO	1	Prophage>30kb	49140	YES	YES	YES	NO	YES
Prophage	bafr.001.c01.13	BAFR001c01_024720	BAFR001c01_025020	NO	1	Prophage>18kb	27420	NO	YES	YES	YES	YES
Prophage	bafr.003.c01.12	BAFR003c01_034920	BAFR003c01_035480	NO	1	Prophage>30kb	48599	YES	YES	YES	YES	YES
Prophage	baha.001.c01.14	BAHA001c01_000020	BAHA001c01_000180	NO	1	Prophage>18kb	20059	NO	NO	YES	NO	NO
Prophage	baha.001.c01.14	BAHA001c01_010310	BAHA001c01_010640	NO	1	Prophage>30kb	37071	NO	NO	YES	NO	YES
Prophage	baha.001.c01.14	BAHA001c01_035960	BAHA001c01_036500	NO	1	Prophage>30kb	48726	YES	YES	YES	YES	NO
Prophage	bahe.001.c01.13	BAHE001c01_002630	BAHE001c01_003570	NO	1	Prophage>30kb	62940	YES	YES	YES	YES	YES
Prophage	bahe.001.c01.13	BAHE001c01_008670	BAHE001c01_009050	NO	1	Prophage>30kb	32252	NO	YES	YES	NO	YES
Prophage	bali.001.c01.13	BALI001c01_012820	BALI001c01_013230	NO	1	Prophage>30kb	35899	NO	YES	YES	YES	YES
Prophage	bali.001.c01.13	BALI001c01_013960	BALI001c01_014680	NO	1	Prophage>30kb	48420	YES	YES	YES	YES	YES
Prophage	bali.001.c01.13	BALI001c01_014980	BALI001c01_015530	NO	1	Prophage>30kb	54368	YES	YES	YES	YES	YES
Prophage	bali.001.c01.13	BALI001c01_034950	BALI001c01_035600	NO	1	Prophage>30kb	53647	YES	YES	YES	YES	YES
Prophage	bali.002.c01.13	BALI002c01_012810	BALI002c01_013250	NO	1	Prophage>30kb	34898	NO	YES	YES	YES	YES
Prophage	bali.002.c01.13	BALI002c01_013980	BALI002c01_014750	NO	1	Prophage>30kb	51438	YES	YES	YES	YES	YES
Prophage	bali.002.c01.13	BALI002c01_015010	BALI002c01_015670	NO	1	Prophage>30kb	54368	YES	YES	YES	YES	YES
Prophage	bali.002.c01.13	BALI002c01_034970	BALI002c01_035590	NO	1	Prophage>30kb	53647	YES	YES	YES	YES	YES
Prophage	basu.001.c01.20	BASU001c01_013400	BASU001c01_013850	NO	1	Prophage>30kb	33730	NO	YES	YES	YES	YES
Prophage	basu.001.c01.20	BASU001c01_021100	BASU001c01_022990	NO	1	Prophage>30kb	134323	YES	YES	YES	NO	YES
Prophage	basu.001.c01.20	BASU001c01_027100	BASU001c01_027740	NO	1	Prophage>30kb	51324	YES	YES	YES	YES	YES
Prophage	basu.002.c01.12	BASU002c01_013210	BASU002c01_013680	NO	1	Prophage>30kb	35122	NO	YES	YES	YES	YES
Prophage	basu.002.c01.12	BASU002c01_019490	BASU002c01_020120	NO	1	Prophage>30kb	40077	YES	YES	YES	YES	YES
Prophage	basu.003.c01.12	BASU003c01_006990	BASU003c01_007630	NO	1	Prophage>30kb	46498	YES	YES	YES	YES	YES
Prophage	basu.003.c01.12	BASU003c01_029700	BASU003c01_030420	NO	1	Prophage>30kb	41743	YES	YES	YES	YES	YES
Prophage	basu.003.c01.12	BASU003c01_037200	BASU003c01_037670	NO	1	Prophage>30kb	35275	NO	YES	YES	YES	YES
Prophage	basu.004.c01.11	BASU004c01_013890	BASU004c01_014340	NO	1	Prophage>30kb	33813	NO	YES	YES	YES	YES
Prophage	basu.005.c01.11	BASU005c01_015090	BASU005c01_015580	NO	1	Prophage>30kb	37058	NO	YES	YES	YES	YES
Prophage	basu.006.c01.10	BASU006c01_013110	BASU006c01_013610	NO	1	Prophage>30kb	38260	NO	YES	YES	YES	YES
Prophage	basu.006.c01.10	BASU006c01_020770	BASU006c01_022650	NO	1	Prophage>30kb	135441	YES	YES	YES	NO	YES
Prophage	basu.007.c01.10	BASU007c01_026830	BASU007c01_027240	NO	1	Prophage>30kb	34462	NO	YES	YES	YES	YES
Prophage	basu.008.c01.10	BASU008c01_013200	BASU008c01_013670	NO	1	Prophage>30kb	35335	NO	YES	YES	YES	YES
Prophage	batu.003.c01.12	BATU003c01_024220	BATU003c01_024620	NO	1	Prophage>30kb	42106	YES	YES	YES	YES	YES
Prophage	batu.004.c01.12	BATU004c01_004220	BATU004c01_004880	NO	1	Prophage>30kb	40101	YES	YES	YES	YES	NO
Prophage	batu.004.c01.12	BATU004c01_011740	BATU004c01_012440	NO	1	Prophage>30kb	49905	YES	YES	YES	YES	YES
Prophage	batu.004.c01.12	BATU004c01_049570	BATU004c01_050340	NO	1	Prophage>30kb	54674	YES	YES	YES	YES	YES
Prophage	batu.005.c01.12	BATU005c01_006760	BATU005c01_007270	NO	1	Prophage>30kb	40785	YES	YES	NO	NO	NO
Prophage	batu.005.c01.12	BATU005c01_018760	BATU005c01_019580	NO	1	Prophage>30kb	64371	YES	YES	YES	NO	YES
Prophage	batu.005.c01.12	BATU005c01_024040	BATU005c01_024450	NO	1	Prophage>30kb	36833	YES	YES	NO	NO	NO
Prophage	batu.005.c01.12	BATU005c01_026250	BATU005c01_026860	NO	1	Prophage>30kb	47582	YES	YES	YES	YES	NO
Prophage	batu.005.c01.12	BATU005c01_038140	BATU005c01_038680	NO	1	Prophage>30kb	41779	YES	YES	YES	YES	NO
Prophage	batu.005.c01.12	BATU005c01_050190	BATU005c01_050760	NO	1	Prophage>30kb	41633	YES	YES	YES	YES	YES
Prophage	batu.006.c01.10	BATU006c01_029950	BATU006c01_030600	NO	1	Prophage>30kb	46182	YES	YES	YES	YES	YES
Prophage	batu.006.c01.10	BATU006c01_031130	BATU006c01_031660	NO	1	Prophage>30kb	40530	YES	YES	NO	NO	NO
Prophage	batu.006.c01.10	BATU006c01_033960	BATU006c01_034410	NO	1	Prophage>30kb	40368	YES	YES	YES	YES	NO
Prophage	batu.006.c01.10	BATU006c01_039260	BATU006c01_039800	NO	1	Prophage>30kb	49142	YES	YES	NO	NO	NO
Prophage	batu.006.c01.10	BATU006c01_055120	BATU006c01_055440	NO	1	Prophage>30kb	31882	YES	NO	NO	NO	YES
Prophage	batu.007.c01.10	BATU007c01_014990	BATU007c01_015310	NO	1	Prophage>18kb	21681	YES	YES	NO	NO	NO
Prophage	batu.007.c01.10	BATU007c01_029980	BATU007c01_030410	NO	1	Prophage>30kb	36776	YES	YES	YES	YES	YES
Prophage	batu.007.c01.10	BATU007c01_031630	BATU007c01_032250	NO	1	Prophage>30kb	42280	YES	YES	YES	NO	YES
Prophage	batu.007.c01.10	BATU007c01_052430	BATU007c01_053060	NO	1	Prophage>30kb	43804	YES	YES	YES	YES	NO
Prophage	batu.008.c01.10	BATU008c01_006910	BATU008c01_007500	NO	1	Prophage>30kb	46012	YES	YES	NO	NO	NO
Prophage	batu.008.c01.10	BATU008c01_018910	BATU008c01_019900	NO	1	Prophage>30kb	74975	YES	YES	YES	NO	YES
Prophage	batu.008.c01.10	BATU008c01_024280	BATU008c01_024720	NO	1	Prophage>30kb	37608	YES	YES	NO	NO	NO
Prophage	batu.008.c01.10	BATU008c01_026540	BATU008c01_027160	NO	1	Prophage>30kb	46444	YES	YES	YES	YES	NO
Prophage	batu.008.c01.10	BATU008c01_038600	BATU008c01_039120	NO	1	Prophage>30kb	42358	YES	YES	YES	YES	NO
Prophage	batu.008.c01.10	BATU008c01_050870	BATU008c01_051620	NO	1	Prophage>30kb	55078	YES	YES	YES	YES	YES
Prophage	bdba.002.c01.10	BDBA002c01_002130	BDBA002c01_002430	NO	1	Prophage>30kb	34938	YES	YES	NO	NO	NO
Prophage	bibi.001.c01.12	BIBI001c01_000660	BIBI001c01_001290	NO	1	Prophage>30kb	43683	YES	YES	NO	YES	YES
Prophage	bibi.002.c01.12	BIBI002c01_008010	BIBI002c01_008840	NO	1	Prophage>30kb	65447	YES	YES	YES	YES	YES
Prophage	bilo.002.c01.13	BILO002c01_011680	BILO002c01_012190	NO	1	Prophage>30kb	35291	YES	YES	YES	YES	NO
Prophage	bilo.002.c01.13	BILO002c01_016990	BILO002c01_017160	NO	1	Prophage>18kb	19261	YES	YES	NO	NO	NO
Prophage	bilo.003.c01.13	BILO003c01_010840	BILO003c01_011340	NO	1	Prophage>30kb	42373	YES	YES	NO	YES	NO
Prophage	bilo.003.c01.13	BILO003c01_014910	BILO003c01_015750	NO	1	Prophage>30kb	62562	YES	YES	NO	YES	NO
Prophage	bilo.003.c01.13	BILO003c01_017730	BILO003c01_018390	NO	1	Prophage>30kb	55169	YES	NO	NO	YES	NO
Prophage	bilo.006.c01.12	BILO006c01_008290	BILO006c01_008550	NO	1	Prophage>18kb	27731	NO	NO	NO	YES	NO
Prophage	bilo.006.c01.12	BILO006c01_010620	BILO006c01_011160	NO	1	Prophage>30kb	39765	YES	YES	NO	YES	NO
Prophage	bilo.008.c01.12	BILO008c01_011470	BILO008c01_012000	NO	1	Prophage>30kb	43288	YES	YES	NO	YES	NO
Prophage	bilo.008.c01.12	BILO008c01_015820	BILO008c01_016720	NO	1	Prophage>30kb	62562	YES	YES	NO	YES	NO
Prophage	bilo.008.c01.12	BILO008c01_018730	BILO008c01_019470	NO	1	Prophage>30kb	56794	YES	YES	NO	YES	NO
Prophage	bobr.001.c01.13	BOBR001c01_016720	BOBR001c01_017290	NO	1	Prophage>30kb	39430	YES	YES	YES	YES	NO
Prophage	bobr.001.c01.13	BOBR001c01_022110	BOBR001c01_022800	NO	1	Prophage>30kb	46850	YES	NO	NO	NO	NO
Prophage	bobr.001.c01.13	BOBR001c01_035060	BOBR001c01_035710	NO	1	Prophage>30kb	38427	YES	NO	NO	NO	NO
Prophage	bobr.001.c01.13	BOBR001c01_036340	BOBR001c01_036850	NO	1	Prophage>30kb	36145	YES	NO	YES	YES	YES
Prophage	bobr.003.c01.10	BOBR003c01_000010	BOBR003c01_000820	NO	1	Prophage>30kb	63096	NO	NO	NO	NO	NO
Prophage	bope.001.c01.13	BOPE001c01_030070	BOPE001c01_030470	NO	1	Prophage>30kb	33369	YES	NO	NO	NO	NO
Prophage	bope.002.c01.11	BOPE002c01_030290	BOPE002c01_030680	NO	1	Prophage>30kb	33369	YES	NO	NO	NO	NO
Prophage	bope.003.c01.10	BOPE003c01_001070	BOPE003c01_001330	NO	1	Prophage>18kb	22802	YES	NO	NO	NO	NO
Prophage	brja.001.c01.14	BRJA001c01_082420	BRJA001c01_083140	NO	1	Prophage>30kb	58587	YES	NO	NO	NO	YES
Prophage	brja.002.c01.11	BRJA002c01_087890	BRJA002c01_088820	NO	1	Prophage>30kb	73633	YES	NO	NO	NO	YES
Prophage	bucc.004.c01.13	BUCC004c01_001660	BUCC004c01_002170	NO	1	Prophage>30kb	40420	YES	YES	YES	YES	YES
Prophage	bucc.004.c01.13	BUCC004c01_011390	BUCC004c01_011610	NO	1	Prophage>18kb	18454	YES	YES	NO	NO	NO
Prophage	bucc.005.c01.13	BUCC005c01_000800	BUCC005c01_001110	NO	1	Prophage>18kb	27903	YES	NO	YES	NO	YES
Prophage	bucc.005.c01.13	BUCC005c01_015500	BUCC005c01_016030	NO	1	Prophage>30kb	44337	NO	YES	YES	YES	YES
Prophage	bucc.005.c02.13	BUCC005c02_010130	BUCC005c02_010890	NO	1	Prophage>30kb	47630	YES	YES	YES	NO	NO
Prophage	bucc.005.c02.13	BUCC005c02_018600	BUCC005c02_019100	NO	1	Prophage>30kb	47238	YES	YES	YES	NO	NO
Prophage	bups.001.c01.13	BUPS001c01_001330	BUPS001c01_001830	NO	1	Prophage>30kb	38143	YES	YES	YES	YES	YES
Prophage	bups.001.c02.13	BUPS001c02_010330	BUPS001c02_010850	NO	1	Prophage>30kb	37407	NO	YES	YES	YES	YES
Prophage	bups.002.c01.13	BUPS002c01_036460	BUPS002c01_036550	NO	1	Prophage>18kb	19794	NO	NO	YES	NO	NO
Prophage	bups.005.c01.12	BUPS005c01_015410	BUPS005c01_015650	NO	1	Prophage>18kb	25839	YES	NO	NO	NO	YES
Prophage	bups.005.c01.12	BUPS005c01_026760	BUPS005c01_027280	NO	1	Prophage>30kb	42620	YES	YES	YES	YES	YES
Prophage	bups.006.c01.11	BUPS006c01_001240	BUPS006c01_001770	NO	1	Prophage>30kb	40521	YES	YES	YES	YES	YES
Prophage	bups.006.c01.11	BUPS006c01_010700	BUPS006c01_011270	NO	1	Prophage>30kb	46425	YES	YES	YES	YES	YES
Prophage	bups.006.c01.11	BUPS006c01_020600	BUPS006c01_021350	NO	1	Prophage>30kb	54491	YES	YES	YES	YES	YES
Prophage	bups.006.c01.11	BUPS006c01_035310	BUPS006c01_035860	NO	1	Prophage>30kb	47172	YES	YES	YES	YES	YES
Prophage	bups.007.c01.10	BUPS007c01_011250	BUPS007c01_011870	NO	1	Prophage>30kb	50283	YES	YES	YES	YES	YES
Prophage	bups.007.c02.10	BUPS007c02_005040	BUPS007c02_005920	NO	1	Prophage>30kb	65003	YES	YES	YES	YES	NO
Prophage	cahy.001.c01.13	CAHY001c01_016250	CAHY001c01_016840	NO	1	Prophage>30kb	42766	YES	YES	YES	YES	YES
Prophage	caje.002.c01.14	CAJE002c01_002130	CAJE002c01_002730	NO	1	Prophage>30kb	37018	NO	YES	YES	YES	NO
Prophage	caje.002.c01.14	CAJE002c01_014120	CAJE002c01_014800	NO	1	Prophage>30kb	46731	YES	YES	YES	YES	YES
Prophage	caje.004.c01.13	CAJE004c01_002360	CAJE004c01_002920	NO	1	Prophage>30kb	45900	YES	NO	NO	NO	NO
Prophage	caje.006.c01.12	CAJE006c01_006210	CAJE006c01_006640	NO	1	Prophage>30kb	46127	NO	YES	YES	YES	NO
Prophage	caje.009.c01.12	CAJE009c01_006720	CAJE009c01_007260	NO	1	Prophage>30kb	32400	YES	YES	YES	YES	NO
Prophage	caje.009.c01.12	CAJE009c01_013110	CAJE009c01_013630	NO	1	Prophage>30kb	37154	YES	YES	YES	YES	YES
Prophage	chau.001.c01.13	CHAU001c01_021390	CHAU001c01_021600	NO	1	Prophage>18kb	29907	NO	NO	YES	NO	NO
Prophage	chvi.001.c01.13	CHVI001c01_000020	CHVI001c01_000370	NO	1	Prophage>30kb	43190	YES	NO	YES	NO	NO
Prophage	chvi.001.c01.13	CHVI001c01_004110	CHVI001c01_004380	NO	1	Prophage>18kb	23895	NO	NO	YES	NO	NO
Prophage	chvi.001.c01.13	CHVI001c01_006400	CHVI001c01_006750	NO	1	Prophage>30kb	33943	YES	NO	NO	NO	NO
Prophage	chvi.001.c01.13	CHVI001c01_021660	CHVI001c01_022220	NO	1	Prophage>30kb	40218	YES	NO	YES	YES	NO
Prophage	clac.001.c01.14	CLAC001c01_011310	CLAC001c01_012640	NO	1	Prophage>30kb	108803	YES	NO	NO	NO	YES
Prophage	clac.001.c01.14	CLAC001c01_018770	CLAC001c01_019780	NO	1	Prophage>30kb	68220	YES	YES	YES	YES	NO
Prophage	clac.002.c01.12	CLAC002c01_012160	CLAC002c01_012860	NO	1	Prophage>30kb	50376	YES	NO	NO	NO	NO
Prophage	clac.002.c01.12	CLAC002c01_019080	CLAC002c01_020160	NO	1	Prophage>30kb	68220	YES	YES	YES	YES	NO
Prophage	clac.003.c01.12	CLAC003c01_019090	CLAC003c01_020170	NO	1	Prophage>30kb	68220	YES	YES	YES	YES	NO
Prophage	clbo.001.c01.13	CLBO001c01_021330	CLBO001c01_021900	NO	1	Prophage>30kb	43216	YES	YES	YES	YES	NO
Prophage	clbo.001.c01.13	CLBO001c01_025000	CLBO001c01_025820	NO	1	Prophage>30kb	55517	YES	YES	YES	YES	NO
Prophage	clbo.002.c01.13	CLBO002c01_015120	CLBO002c01_015600	NO	1	Prophage>30kb	42442	YES	YES	YES	YES	NO
Prophage	clbo.002.c01.13	CLBO002c01_019500	CLBO002c01_020150	NO	1	Prophage>30kb	55337	YES	NO	YES	YES	YES
Prophage	clbo.003.c01.13	CLBO003c01_009000	CLBO003c01_009590	NO	1	Prophage>30kb	43809	YES	YES	YES	YES	YES
Prophage	clbo.003.c01.13	CLBO003c01_018470	CLBO003c01_019250	NO	1	Prophage>30kb	51526	YES	YES	YES	YES	YES
Prophage	clbo.003.c01.13	CLBO003c01_021960	CLBO003c01_022480	NO	1	Prophage>30kb	34128	YES	YES	YES	YES	YES
Prophage	clbo.003.c01.13	CLBO003c01_026560	CLBO003c01_027430	NO	1	Prophage>30kb	56295	YES	YES	YES	NO	YES
Prophage	clbo.004.c01.13	CLBO004c01_001230	CLBO004c01_001480	NO	1	Prophage>18kb	27603	YES	NO	NO	NO	NO
Prophage	clbo.004.c01.13	CLBO004c01_008710	CLBO004c01_009010	NO	1	Prophage>18kb	26268	NO	NO	YES	NO	NO
Prophage	clbo.004.c01.13	CLBO004c01_016800	CLBO004c01_017480	NO	1	Prophage>30kb	51958	YES	YES	YES	YES	YES
Prophage	clbo.004.c01.13	CLBO004c01_020800	CLBO004c01_021330	NO	1	Prophage>30kb	38463	YES	YES	YES	YES	YES
Prophage	clbo.004.c01.13	CLBO004c01_024750	CLBO004c01_025060	NO	1	Prophage>18kb	23367	NO	NO	NO	NO	YES
Prophage	clbo.005.c01.13	CLBO005c01_016720	CLBO005c01_017530	NO	1	Prophage>30kb	43031	YES	YES	YES	YES	NO
Prophage	clbo.005.c01.13	CLBO005c01_022950	CLBO005c01_023840	NO	1	Prophage>30kb	60274	YES	YES	YES	YES	NO
Prophage	clbo.006.c01.13	CLBO006c01_023540	CLBO006c01_024260	NO	1	Prophage>30kb	49494	YES	YES	YES	YES	NO
Prophage	clbo.006.c01.13	CLBO006c01_028680	CLBO006c01_029260	NO	1	Prophage>30kb	38510	YES	YES	YES	YES	YES
Prophage	clbo.007.c01.13	CLBO007c01_023090	CLBO007c01_023970	NO	1	Prophage>30kb	68865	YES	YES	YES	YES	NO
Prophage	clbo.007.c01.13	CLBO007c01_031370	CLBO007c01_032210	NO	1	Prophage>30kb	62557	YES	YES	YES	YES	YES
Prophage	clbo.009.c01.12	CLBO009c01_012900	CLBO009c01_013610	NO	1	Prophage>30kb	45828	YES	YES	YES	YES	YES
Prophage	clbo.009.c01.12	CLBO009c01_016690	CLBO009c01_017640	NO	1	Prophage>30kb	52813	YES	YES	YES	YES	NO
Prophage	clbo.009.c01.12	CLBO009c01_017790	CLBO009c01_018480	NO	1	Prophage>30kb	38734	YES	YES	YES	YES	NO
Prophage	clbo.009.c01.12	CLBO009c01_023670	CLBO009c01_024660	NO	1	Prophage>30kb	72534	YES	YES	YES	YES	NO
Prophage	clbo.010.c01.12	CLBO010c01_015320	CLBO010c01_016010	NO	1	Prophage>30kb	36202	YES	YES	YES	YES	NO
Prophage	clbo.010.c01.12	CLBO010c01_023620	CLBO010c01_024890	NO	1	Prophage>30kb	83825	YES	YES	YES	YES	NO
Prophage	clbo.010.c01.12	CLBO010c01_027720	CLBO010c01_028300	NO	1	Prophage>30kb	49553	YES	YES	YES	YES	NO
Prophage	clbo.011.c01.12	CLBO011c01_012150	CLBO011c01_012670	NO	1	Prophage>30kb	35930	YES	YES	YES	YES	NO
Prophage	clbo.012.c01.12	CLBO012c01_022190	CLBO012c01_023030	NO	1	Prophage>30kb	68868	NO	YES	YES	YES	NO
Prophage	clbo.012.c01.12	CLBO012c01_030090	CLBO012c01_031010	NO	1	Prophage>30kb	73788	YES	YES	YES	YES	YES
Prophage	clbo.013.c01.12	CLBO013c01_022950	CLBO013c01_023920	NO	1	Prophage>30kb	71628	YES	YES	YES	YES	NO
Prophage	clbo.013.c01.12	CLBO013c01_025710	CLBO013c01_026490	NO	1	Prophage>30kb	51985	YES	YES	YES	YES	NO
Prophage	cldi.001.c01.13	CLDI001c01_010150	CLDI001c01_011100	NO	1	Prophage>30kb	65636	YES	YES	YES	YES	NO
Prophage	cldi.001.c01.13	CLDI001c01_015020	CLDI001c01_015360	NO	1	Prophage>30kb	30633	NO	NO	YES	NO	NO
Prophage	cldi.001.c01.13	CLDI001c01_030790	CLDI001c01_031450	NO	1	Prophage>30kb	47746	YES	YES	YES	YES	NO
Prophage	cldi.002.c01.12	CLDI002c01_012630	CLDI002c01_012920	NO	1	Prophage>18kb	25761	NO	NO	YES	NO	NO
Prophage	cldi.002.c01.12	CLDI002c01_014810	CLDI002c01_015370	NO	1	Prophage>30kb	66438	YES	YES	YES	YES	NO
Prophage	cldi.003.c01.12	CLDI003c01_012910	CLDI003c01_013200	NO	1	Prophage>18kb	25761	NO	NO	YES	NO	NO
Prophage	cldi.003.c01.12	CLDI003c01_015120	CLDI003c01_015670	NO	1	Prophage>30kb	64782	NO	YES	YES	YES	NO
Prophage	cldi.009.c01.12	CLDI009c01_013180	CLDI009c01_013470	NO	1	Prophage>18kb	25728	NO	NO	YES	NO	NO
Prophage	cldi.009.c01.12	CLDI009c01_015430	CLDI009c01_016170	NO	1	Prophage>30kb	63330	NO	YES	YES	YES	NO
Prophage	clpe.001.c01.13	CLPE001c01_011390	CLPE001c01_011880	NO	1	Prophage>30kb	40879	YES	YES	YES	YES	YES
Prophage	clpe.002.c01.13	CLPE002c01_009300	CLPE002c01_009830	NO	1	Prophage>30kb	40389	YES	YES	NO	YES	YES
Prophage	clpe.002.c01.13	CLPE002c01_015640	CLPE002c01_016140	NO	1	Prophage>30kb	41798	YES	YES	YES	YES	YES
Prophage	clte.001.c01.14	CLTE001c01_009760	CLTE001c01_010430	NO	1	Prophage>30kb	70000	YES	YES	YES	YES	NO
Prophage	clte.001.c01.14	CLTE001c01_019290	CLTE001c01_019770	NO	1	Prophage>30kb	45603	YES	YES	YES	YES	YES
Prophage	codi.001.c01.13	CODI001c01_001730	CODI001c01_002130	NO	1	Prophage>30kb	33460	YES	NO	NO	YES	YES
Prophage	codi.002.c01.11	CODI002c01_000610	CODI002c01_000930	NO	1	Prophage>18kb	21999	YES	YES	NO	NO	NO
Prophage	codi.003.c01.11	CODI003c01_001900	CODI003c01_002260	NO	1	Prophage>30kb	34675	YES	YES	YES	YES	NO
Prophage	codi.003.c01.11	CODI003c01_007630	CODI003c01_008120	NO	1	Prophage>30kb	36999	YES	YES	NO	NO	NO
Prophage	codi.003.c01.11	CODI003c01_020880	CODI003c01_021200	NO	1	Prophage>18kb	25526	YES	YES	NO	NO	NO
Prophage	codi.004.c01.11	CODI004c01_006810	CODI004c01_007390	NO	1	Prophage>30kb	54506	YES	YES	NO	NO	NO
Prophage	codi.004.c01.11	CODI004c01_019100	CODI004c01_019270	NO	1	Prophage>18kb	21634	YES	YES	NO	NO	NO
Prophage	codi.005.c01.11	CODI005c01_001490	CODI005c01_001850	NO	1	Prophage>30kb	32684	YES	YES	NO	YES	YES
Prophage	codi.005.c01.11	CODI005c01_010880	CODI005c01_011710	NO	1	Prophage>30kb	64666	YES	YES	YES	YES	YES
Prophage	codi.006.c01.11	CODI006c01_001480	CODI006c01_001860	NO	1	Prophage>30kb	32680	YES	YES	NO	YES	YES
Prophage	codi.007.c01.11	CODI007c01_000550	CODI007c01_000940	NO	1	Prophage>18kb	26478	YES	YES	NO	NO	NO
Prophage	codi.008.c01.11	CODI008c01_006970	CODI008c01_007170	NO	1	Prophage>18kb	22159	YES	YES	NO	NO	NO
Prophage	codi.008.c01.11	CODI008c01_016630	CODI008c01_017120	NO	1	Prophage>30kb	49527	YES	YES	YES	YES	YES
Prophage	codi.009.c01.11	CODI009c01_006910	CODI009c01_007130	NO	1	Prophage>18kb	22380	YES	YES	NO	NO	NO
Prophage	codi.011.c01.11	CODI011c01_001850	CODI011c01_002240	NO	1	Prophage>30kb	35951	YES	YES	NO	YES	YES
Prophage	codi.013.c01.11	CODI013c01_006860	CODI013c01_007080	NO	1	Prophage>18kb	20803	YES	YES	NO	NO	NO
Prophage	cogl.004.c01.13	COGL004c01_014650	COGL004c01_014830	NO	1	Prophage>18kb	18231	YES	YES	NO	NO	NO
Prophage	cogl.004.c01.13	COGL004c01_019350	COGL004c01_020060	NO	1	Prophage>30kb	53316	YES	YES	NO	NO	YES
Prophage	crsa.001.c01.11	CRSA001c01_008670	CRSA001c01_009380	NO	1	Prophage>30kb	67163	YES	YES	YES	NO	YES
Prophage	crsa.001.c01.11	CRSA001c01_012780	CRSA001c01_013420	NO	1	Prophage>30kb	52585	YES	YES	YES	YES	YES
Prophage	crsa.001.c01.11	CRSA001c01_014890	CRSA001c01_015110	NO	1	Prophage>18kb	25044	NO	NO	YES	NO	NO
Prophage	crsa.001.c01.11	CRSA001c01_017110	CRSA001c01_017440	NO	1	Prophage>30kb	30652	YES	YES	YES	NO	NO
Prophage	crsa.001.c01.11	CRSA001c01_022280	CRSA001c01_022420	NO	1	Prophage>18kb	20232	NO	NO	YES	NO	NO
Prophage	cytc.003.c01.13	CYTC003c01_007860	CYTC003c01_008100	NO	1	Prophage>18kb	18948	NO	NO	YES	NO	NO
Prophage	cytc.003.c01.13	CYTC003c01_017070	CYTC003c01_017280	NO	1	Prophage>18kb	29065	NO	NO	YES	NO	NO
Prophage	deac.001.c01.13	DEAC001c01_016280	DEAC001c01_016700	NO	1	Prophage>30kb	37487	YES	YES	YES	YES	NO
Prophage	deac.001.c01.13	DEAC001c01_019240	DEAC001c01_019820	NO	1	Prophage>30kb	42326	YES	YES	NO	NO	NO
Prophage	deac.001.c01.13	DEAC001c01_026010	DEAC001c01_026680	NO	1	Prophage>30kb	53592	YES	NO	YES	NO	NO
Prophage	deac.001.c01.13	DEAC001c01_032320	DEAC001c01_033050	NO	1	Prophage>30kb	57565	YES	NO	NO	NO	NO
Prophage	deac.001.c01.13	DEAC001c01_034390	DEAC001c01_035040	NO	1	Prophage>30kb	61588	YES	YES	NO	YES	NO
Prophage	deac.001.c01.13	DEAC001c01_041100	DEAC001c01_041800	NO	1	Prophage>30kb	55358	YES	YES	NO	NO	NO
Prophage	deac.001.c01.13	DEAC001c01_047020	DEAC001c01_047470	NO	1	Prophage>30kb	38616	NO	YES	NO	YES	YES
Prophage	deet.001.c01.13	DEET001c01_010550	DEET001c01_011080	NO	1	Prophage>30kb	59883	YES	YES	YES	YES	YES
Prophage	deps.001.c01.13	DEPS001c01_016140	DEPS001c01_016660	NO	1	Prophage>30kb	54205	YES	YES	NO	YES	YES
Prophage	deps.001.c01.13	DEPS001c01_020620	DEPS001c01_021180	NO	1	Prophage>30kb	51465	YES	YES	NO	NO	NO
Prophage	dera.001.c02.14	DERA001c02_000740	DERA001c02_001210	NO	1	Prophage>30kb	37774	YES	NO	YES	NO	NO
Prophage	dere.001.c01.13	DERE001c01_012080	DERE001c01_012570	NO	1	Prophage>30kb	49103	YES	YES	YES	YES	NO
Prophage	dere.001.c01.13	DERE001c01_026100	DERE001c01_026650	NO	1	Prophage>30kb	46445	YES	YES	YES	YES	NO
Prophage	devu.001.c01.13	DEVU001c01_001980	DEVU001c01_002450	NO	1	Prophage>30kb	36674	YES	YES	YES	YES	YES
Prophage	devu.001.c01.13	DEVU001c01_011210	DEVU001c01_011670	NO	1	Prophage>30kb	36014	NO	NO	YES	YES	YES
Prophage	devu.001.c01.13	DEVU001c01_015050	DEVU001c01_015650	NO	1	Prophage>30kb	47716	YES	YES	YES	YES	YES
Prophage	devu.001.c01.13	DEVU001c01_017270	DEVU001c01_017900	NO	1	Prophage>30kb	51850	YES	YES	NO	NO	NO
Prophage	devu.001.c01.13	DEVU001c01_021890	DEVU001c01_022370	NO	1	Prophage>30kb	42980	YES	YES	NO	YES	YES
Prophage	devu.001.c01.13	DEVU001c01_027370	DEVU001c01_027850	NO	1	Prophage>30kb	35994	NO	YES	YES	YES	YES
Prophage	devu.001.c01.13	DEVU001c01_028770	DEVU001c01_029340	NO	1	Prophage>30kb	46784	YES	YES	YES	YES	YES
Prophage	devu.002.c01.13	DEVU002c01_008880	DEVU002c01_009090	NO	1	Prophage>18kb	27140	YES	YES	NO	YES	YES
Prophage	devu.002.c01.13	DEVU002c01_010700	DEVU002c01_011150	NO	1	Prophage>30kb	42742	YES	YES	NO	YES	YES
Prophage	devu.002.c01.13	DEVU002c01_014850	DEVU002c01_015410	NO	1	Prophage>30kb	44741	YES	YES	YES	YES	NO
Prophage	devu.002.c01.13	DEVU002c01_028040	DEVU002c01_028550	NO	1	Prophage>30kb	46360	YES	YES	YES	YES	NO
Prophage	devu.003.c01.13	DEVU003c01_007220	DEVU003c01_007700	NO	1	Prophage>30kb	39767	NO	YES	YES	YES	YES
Prophage	devu.003.c01.13	DEVU003c01_010860	DEVU003c01_011070	NO	1	Prophage>18kb	20080	NO	YES	YES	NO	NO
Prophage	devu.003.c01.13	DEVU003c01_012810	DEVU003c01_013310	NO	1	Prophage>30kb	41867	NO	NO	YES	YES	YES
Prophage	devu.003.c01.13	DEVU003c01_016660	DEVU003c01_017150	NO	1	Prophage>30kb	38567	YES	YES	YES	YES	YES
Prophage	devu.004.c01.12	DEVU004c01_010360	DEVU004c01_010840	NO	1	Prophage>30kb	36014	NO	NO	YES	YES	YES
Prophage	devu.004.c01.12	DEVU004c01_017730	DEVU004c01_018320	NO	1	Prophage>30kb	47716	YES	YES	YES	YES	YES
Prophage	devu.004.c01.12	DEVU004c01_020250	DEVU004c01_020740	NO	1	Prophage>30kb	48859	YES	YES	NO	YES	YES
Prophage	devu.004.c01.12	DEVU004c01_025080	DEVU004c01_025600	NO	1	Prophage>30kb	40302	NO	YES	YES	YES	YES
Prophage	devu.004.c01.12	DEVU004c01_026570	DEVU004c01_026970	NO	1	Prophage>30kb	33500	NO	YES	YES	NO	YES
Prophage	dida.001.c01.12	DIDA001c01_020920	DIDA001c01_021230	NO	1	Prophage>18kb	28100	NO	NO	YES	NO	YES
Prophage	dida.001.c01.12	DIDA001c01_033640	DIDA001c01_033860	NO	1	Prophage>18kb	22302	NO	NO	NO	NO	NO
Prophage	dida.001.c01.12	DIDA001c01_038410	DIDA001c01_038750	NO	1	Prophage>18kb	27620	YES	YES	YES	YES	YES
Prophage	dida.002.c01.12	DIDA002c01_005890	DIDA002c01_006070	NO	1	Prophage>18kb	18681	NO	NO	NO	NO	NO
Prophage	dida.002.c01.12	DIDA002c01_007390	DIDA002c01_007800	NO	1	Prophage>30kb	35601	YES	YES	YES	YES	NO
Prophage	dida.002.c01.12	DIDA002c01_017790	DIDA002c01_018090	NO	1	Prophage>18kb	22577	NO	NO	YES	NO	NO
Prophage	dida.003.c01.12	DIDA003c01_006170	DIDA003c01_006350	NO	1	Prophage>18kb	18652	NO	NO	NO	NO	NO
Prophage	dida.003.c01.12	DIDA003c01_008650	DIDA003c01_009080	NO	1	Prophage>30kb	39036	YES	YES	YES	YES	YES
Prophage	dida.003.c01.12	DIDA003c01_025760	DIDA003c01_026060	NO	1	Prophage>18kb	26292	NO	NO	YES	NO	NO
Prophage	dish.001.c01.13	DISH001c01_024880	DISH001c01_025020	NO	1	Prophage>18kb	22006	NO	NO	YES	NO	NO
Prophage	encl.001.c01.12	ENCL001c01_004020	ENCL001c01_004260	NO	1	Prophage>18kb	21071	YES	YES	NO	NO	NO
Prophage	encl.001.c01.12	ENCL001c01_010860	ENCL001c01_011150	NO	1	Prophage>30kb	31086	YES	NO	NO	NO	NO
Prophage	encl.001.c01.12	ENCL001c01_013110	ENCL001c01_013740	NO	1	Prophage>30kb	44373	YES	YES	NO	NO	YES
Prophage	encl.001.c01.12	ENCL001c01_016820	ENCL001c01_017510	NO	1	Prophage>30kb	57861	YES	YES	YES	YES	YES
Prophage	encl.001.c01.12	ENCL001c01_028390	ENCL001c01_028810	NO	1	Prophage>30kb	34502	YES	YES	YES	YES	YES
Prophage	encl.001.c01.12	ENCL001c01_032010	ENCL001c01_032430	NO	1	Prophage>30kb	33343	YES	YES	NO	NO	YES
Prophage	encl.001.c01.12	ENCL001c01_035690	ENCL001c01_036350	NO	1	Prophage>30kb	49466	YES	YES	NO	NO	YES
Prophage	encl.001.c01.12	ENCL001c01_042400	ENCL001c01_042620	NO	1	Prophage>18kb	18837	YES	YES	NO	NO	NO
Prophage	encl.001.c01.12	ENCL001c01_044350	ENCL001c01_044850	NO	1	Prophage>30kb	40919	YES	YES	YES	YES	YES
Prophage	encl.002.c01.12	ENCL002c01_018480	ENCL002c01_019030	NO	1	Prophage>30kb	42762	YES	YES	YES	YES	YES
Prophage	encl.003.c01.11	ENCL003c01_022880	ENCL003c01_023230	NO	1	Prophage>30kb	33202	YES	YES	YES	YES	YES
Prophage	encl.003.c01.11	ENCL003c01_023560	ENCL003c01_023930	NO	1	Prophage>18kb	29616	YES	YES	NO	NO	NO
Prophage	encl.003.c01.11	ENCL003c01_024620	ENCL003c01_024870	NO	1	Prophage>30kb	35234	YES	YES	NO	NO	YES
Prophage	encl.003.c01.11	ENCL003c01_039200	ENCL003c01_039580	NO	1	Prophage>30kb	33616	NO	NO	YES	NO	NO
Prophage	encl.004.c01.10	ENCL004c01_025080	ENCL004c01_025620	NO	1	Prophage>30kb	44057	YES	YES	NO	NO	YES
Prophage	encl.004.c01.10	ENCL004c01_039350	ENCL004c01_039650	NO	1	Prophage>18kb	23991	YES	NO	YES	NO	YES
Prophage	encl.005.c01.10	ENCL005c01_023710	ENCL005c01_024270	NO	1	Prophage>30kb	47009	YES	YES	NO	NO	YES
Prophage	encl.005.c01.10	ENCL005c01_025230	ENCL005c01_025600	NO	1	Prophage>30kb	31985	YES	YES	YES	YES	NO
Prophage	encl.005.c01.10	ENCL005c01_033920	ENCL005c01_034470	NO	1	Prophage>30kb	53709	YES	YES	YES	YES	YES
Prophage	enfa.001.c01.13	ENFA001c01_003090	ENFA001c01_003610	NO	1	Prophage>30kb	36832	YES	NO	YES	YES	NO
Prophage	enfa.001.c01.13	ENFA001c01_013770	ENFA001c01_014530	NO	1	Prophage>30kb	49009	YES	YES	YES	NO	NO
Prophage	enfa.001.c01.13	ENFA001c01_019070	ENFA001c01_019650	NO	1	Prophage>30kb	56233	YES	YES	YES	YES	YES
Prophage	enfa.001.c01.13	ENFA001c01_019870	ENFA001c01_020620	NO	1	Prophage>30kb	56636	YES	NO	YES	NO	YES
Prophage	enfa.001.c01.13	ENFA001c01_026750	ENFA001c01_027260	NO	1	Prophage>30kb	33266	YES	YES	YES	YES	YES
Prophage	enfa.003.c01.12	ENFA003c01_013320	ENFA003c01_013880	NO	1	Prophage>30kb	36469	YES	YES	YES	YES	NO
Prophage	enfa.003.c01.12	ENFA003c01_017020	ENFA003c01_017230	NO	1	Prophage>18kb	18226	NO	NO	YES	NO	YES
Prophage	enfa.003.c01.12	ENFA003c01_023240	ENFA003c01_023930	NO	1	Prophage>30kb	56924	YES	YES	YES	YES	YES
Prophage	enfa.004.c01.10	ENFA004c01_002680	ENFA004c01_003170	NO	1	Prophage>30kb	37358	YES	YES	YES	YES	NO
Prophage	enfa.004.c01.10	ENFA004c01_016890	ENFA004c01_017590	NO	1	Prophage>30kb	57992	YES	YES	YES	YES	YES
Prophage	enfa.004.c01.10	ENFA004c01_022800	ENFA004c01_023630	NO	1	Prophage>30kb	63604	YES	YES	YES	YES	YES
Prophage	enfa.004.c01.10	ENFA004c01_024550	ENFA004c01_025020	NO	1	Prophage>30kb	33877	YES	YES	YES	YES	YES
Prophage	enfa.005.c01.10	ENFA005c01_015320	ENFA005c01_016040	NO	1	Prophage>30kb	53020	YES	YES	YES	YES	YES
Prophage	enfa.005.c01.10	ENFA005c01_018540	ENFA005c01_019260	NO	1	Prophage>30kb	49853	YES	YES	YES	NO	NO
Prophage	enfa.005.c01.10	ENFA005c01_023870	ENFA005c01_024510	NO	1	Prophage>30kb	51389	YES	YES	YES	YES	YES
Prophage	erca.001.c01.13	ERCA001c01_006690	ERCA001c01_007030	NO	1	Prophage>30kb	30840	YES	NO	NO	NO	NO
Prophage	erca.001.c01.13	ERCA001c01_026050	ERCA001c01_026460	NO	1	Prophage>30kb	33975	YES	YES	YES	YES	NO
Prophage	erca.001.c01.13	ERCA001c01_037260	ERCA001c01_037850	NO	1	Prophage>30kb	46785	YES	NO	YES	YES	YES
Prophage	esco.001.c01.59	ESCO001c01_013600	ESCO001c01_013890	NO	1	Prophage>18kb	22662	YES	NO	YES	NO	NO
Prophage	esco.001.c01.59	ESCO001c01_015610	ESCO001c01_015970	NO	1	Prophage>18kb	19637	NO	NO	YES	NO	YES
Prophage	esco.002.c01.14	ESCO002c01_002760	ESCO002c01_003100	NO	1	Prophage>18kb	27355	YES	NO	YES	NO	NO
Prophage	esco.002.c01.14	ESCO002c01_008010	ESCO002c01_008440	NO	1	Prophage>30kb	33362	YES	YES	YES	YES	YES
Prophage	esco.002.c01.14	ESCO002c01_010490	ESCO002c01_011140	NO	1	Prophage>30kb	48897	YES	YES	YES	YES	YES
Prophage	esco.002.c01.14	ESCO002c01_011500	ESCO002c01_012470	NO	1	Prophage>30kb	66940	YES	NO	YES	NO	YES
Prophage	esco.002.c01.14	ESCO002c01_017380	ESCO002c01_017930	NO	1	Prophage>30kb	48455	YES	YES	YES	YES	YES
Prophage	esco.002.c01.14	ESCO002c01_018960	ESCO002c01_019620	NO	1	Prophage>30kb	48543	YES	YES	YES	YES	YES
Prophage	esco.002.c01.14	ESCO002c01_025830	ESCO002c01_026190	NO	1	Prophage>18kb	27980	YES	NO	YES	NO	NO
Prophage	esco.002.c01.14	ESCO002c01_026740	ESCO002c01_027290	NO	1	Prophage>30kb	41294	YES	YES	YES	YES	YES
Prophage	esco.002.c01.14	ESCO002c01_028790	ESCO002c01_029590	NO	1	Prophage>30kb	57506	YES	YES	YES	YES	YES
Prophage	esco.002.c01.14	ESCO002c01_034470	ESCO002c01_034690	NO	1	Prophage>18kb	18691	YES	NO	YES	NO	NO
Prophage	esco.002.c01.14	ESCO002c01_049310	ESCO002c01_049870	NO	1	Prophage>30kb	38785	NO	NO	YES	YES	YES
Prophage	esco.003.c01.14	ESCO003c01_002750	ESCO003c01_003110	NO	1	Prophage>18kb	27337	YES	NO	YES	NO	NO
Prophage	esco.003.c01.14	ESCO003c01_008120	ESCO003c01_008570	NO	1	Prophage>30kb	45178	YES	YES	YES	YES	YES
Prophage	esco.003.c01.14	ESCO003c01_011710	ESCO003c01_012300	NO	1	Prophage>30kb	43282	YES	YES	YES	YES	YES
Prophage	esco.003.c01.14	ESCO003c01_012680	ESCO003c01_013400	NO	1	Prophage>30kb	63641	YES	NO	YES	NO	YES
Prophage	esco.003.c01.14	ESCO003c01_018190	ESCO003c01_019470	NO	1	Prophage>30kb	100955	YES	YES	YES	YES	YES
Prophage	esco.003.c01.14	ESCO003c01_021050	ESCO003c01_021710	NO	1	Prophage>30kb	47944	YES	YES	YES	YES	YES
Prophage	esco.003.c01.14	ESCO003c01_022920	ESCO003c01_023560	NO	1	Prophage>30kb	50010	YES	YES	YES	YES	YES
Prophage	esco.003.c01.14	ESCO003c01_026790	ESCO003c01_027200	NO	1	Prophage>30kb	30204	YES	NO	YES	NO	NO
Prophage	esco.003.c01.14	ESCO003c01_027730	ESCO003c01_028260	NO	1	Prophage>30kb	45126	YES	YES	YES	NO	YES
Prophage	esco.003.c01.14	ESCO003c01_029770	ESCO003c01_030480	NO	1	Prophage>30kb	56732	YES	YES	YES	NO	YES
Prophage	esco.003.c01.14	ESCO003c01_035270	ESCO003c01_035530	NO	1	Prophage>18kb	19707	YES	NO	YES	NO	NO
Prophage	esco.003.c01.14	ESCO003c01_039000	ESCO003c01_039250	NO	1	Prophage>18kb	22672	YES	YES	NO	NO	NO
Prophage	esco.004.c01.14	ESCO004c01_009280	ESCO004c01_009960	NO	1	Prophage>30kb	50541	YES	YES	YES	YES	YES
Prophage	esco.004.c01.14	ESCO004c01_015000	ESCO004c01_015770	NO	1	Prophage>30kb	49465	YES	YES	YES	YES	YES
Prophage	esco.004.c01.14	ESCO004c01_031230	ESCO004c01_031820	NO	1	Prophage>30kb	47249	YES	YES	YES	YES	YES
Prophage	esco.005.c01.12	ESCO005c01_004940	ESCO005c01_005230	NO	1	Prophage>18kb	27229	YES	NO	YES	NO	NO
Prophage	esco.005.c01.12	ESCO005c01_008660	ESCO005c01_008820	NO	1	Prophage>18kb	18759	YES	NO	YES	NO	NO
Prophage	esco.005.c01.12	ESCO005c01_014640	ESCO005c01_015070	NO	1	Prophage>30kb	39089	YES	YES	NO	YES	YES
Prophage	esco.005.c01.12	ESCO005c01_017620	ESCO005c01_017880	NO	1	Prophage>18kb	22382	YES	YES	YES	YES	YES
Prophage	esco.005.c01.12	ESCO005c01_025810	ESCO005c01_026430	NO	1	Prophage>30kb	60665	YES	YES	NO	NO	NO
Prophage	esco.005.c01.12	ESCO005c01_027650	ESCO005c01_028280	NO	1	Prophage>30kb	60170	YES	NO	YES	NO	NO
Prophage	esco.005.c01.12	ESCO005c01_043460	ESCO005c01_043710	NO	1	Prophage>18kb	21724	NO	NO	YES	NO	YES
Prophage	esco.006.c01.14	ESCO006c01_005270	ESCO006c01_005520	NO	1	Prophage>18kb	18246	YES	YES	YES	NO	YES
Prophage	esco.006.c01.14	ESCO006c01_013260	ESCO006c01_013610	NO	1	Prophage>30kb	31865	YES	NO	YES	NO	YES
Prophage	esco.006.c01.14	ESCO006c01_015250	ESCO006c01_015660	NO	1	Prophage>18kb	25743	YES	YES	YES	NO	YES
Prophage	esco.007.c01.15	ESCO007c01_008940	ESCO007c01_009660	NO	1	Prophage>30kb	60205	YES	YES	YES	YES	YES
Prophage	esco.007.c01.15	ESCO007c01_012560	ESCO007c01_013630	NO	1	Prophage>30kb	68638	YES	YES	YES	YES	YES
Prophage	esco.007.c01.15	ESCO007c01_014430	ESCO007c01_015120	NO	1	Prophage>30kb	48388	YES	YES	YES	YES	YES
Prophage	esco.007.c01.15	ESCO007c01_026160	ESCO007c01_026770	NO	1	Prophage>30kb	41407	YES	YES	NO	NO	YES
Prophage	esco.007.c01.15	ESCO007c01_029380	ESCO007c01_030140	NO	1	Prophage>30kb	56284	NO	YES	YES	YES	YES
Prophage	esco.007.c01.15	ESCO007c01_050340	ESCO007c01_050890	NO	1	Prophage>30kb	43570	YES	YES	YES	YES	YES
Prophage	esco.008.c01.15	ESCO008c01_011230	ESCO008c01_011800	NO	1	Prophage>30kb	43051	YES	YES	YES	YES	YES
Prophage	esco.009.c01.15	ESCO009c01_008010	ESCO009c01_008390	NO	1	Prophage>30kb	38061	YES	YES	YES	YES	YES
Prophage	esco.009.c01.15	ESCO009c01_010400	ESCO009c01_010910	NO	1	Prophage>30kb	42961	YES	YES	YES	YES	YES
Prophage	esco.009.c01.15	ESCO009c01_011920	ESCO009c01_012430	NO	1	Prophage>30kb	49455	YES	YES	YES	YES	YES
Prophage	esco.009.c01.15	ESCO009c01_013200	ESCO009c01_013670	NO	1	Prophage>30kb	46136	YES	YES	YES	NO	YES
Prophage	esco.009.c01.15	ESCO009c01_018380	ESCO009c01_018890	NO	1	Prophage>30kb	46022	YES	YES	YES	YES	YES
Prophage	esco.009.c01.15	ESCO009c01_020150	ESCO009c01_020270	NO	1	Prophage>18kb	23576	YES	YES	YES	YES	NO
Prophage	esco.009.c01.15	ESCO009c01_022680	ESCO009c01_023140	NO	1	Prophage>30kb	41212	YES	YES	NO	NO	YES
Prophage	esco.009.c01.15	ESCO009c01_024180	ESCO009c01_024720	NO	1	Prophage>30kb	55036	YES	YES	NO	NO	YES
Prophage	esco.009.c01.15	ESCO009c01_025870	ESCO009c01_026360	NO	1	Prophage>30kb	38854	YES	YES	YES	YES	YES
Prophage	esco.009.c01.15	ESCO009c01_044690	ESCO009c01_045140	NO	1	Prophage>30kb	45424	YES	YES	YES	YES	YES
Prophage	esco.010.c01.12	ESCO010c01_005690	ESCO010c01_006250	NO	1	Prophage>30kb	42133	YES	YES	YES	YES	YES
Prophage	esco.010.c01.12	ESCO010c01_008570	ESCO010c01_009120	NO	1	Prophage>30kb	38426	YES	YES	YES	YES	YES
Prophage	esco.010.c01.12	ESCO010c01_009550	ESCO010c01_009970	NO	1	Prophage>30kb	33500	YES	YES	YES	YES	NO
Prophage	esco.010.c01.12	ESCO010c01_017900	ESCO010c01_018590	NO	1	Prophage>30kb	63773	YES	YES	YES	YES	YES
Prophage	esco.011.c01.12	ESCO011c01_007240	ESCO011c01_007900	NO	1	Prophage>30kb	59905	YES	YES	YES	YES	YES
Prophage	esco.011.c01.12	ESCO011c01_009940	ESCO011c01_010560	NO	1	Prophage>30kb	46055	YES	YES	YES	YES	YES
Prophage	esco.011.c01.12	ESCO011c01_013270	ESCO011c01_013840	NO	1	Prophage>30kb	49429	YES	YES	YES	YES	YES
Prophage	esco.011.c01.12	ESCO011c01_016480	ESCO011c01_017010	NO	1	Prophage>30kb	44791	YES	YES	YES	YES	YES
Prophage	esco.011.c01.12	ESCO011c01_020310	ESCO011c01_020780	NO	1	Prophage>30kb	37783	YES	YES	YES	YES	YES
Prophage	esco.011.c01.12	ESCO011c01_025180	ESCO011c01_025730	NO	1	Prophage>30kb	40184	YES	YES	NO	NO	YES
Prophage	esco.011.c01.12	ESCO011c01_031550	ESCO011c01_032210	NO	1	Prophage>30kb	78815	YES	NO	YES	NO	NO
Prophage	esco.011.c01.12	ESCO011c01_046880	ESCO011c01_047380	NO	1	Prophage>30kb	34478	YES	YES	NO	NO	NO
Prophage	esco.012.c01.12	ESCO012c01_008280	ESCO012c01_009050	NO	1	Prophage>30kb	68101	YES	YES	YES	YES	YES
Prophage	esco.012.c01.12	ESCO012c01_009530	ESCO012c01_010170	NO	1	Prophage>30kb	46321	YES	YES	YES	YES	YES
Prophage	esco.012.c01.12	ESCO012c01_010390	ESCO012c01_011220	NO	1	Prophage>30kb	69068	YES	NO	YES	NO	YES
Prophage	esco.012.c01.12	ESCO012c01_013570	ESCO012c01_014140	NO	1	Prophage>30kb	51336	YES	YES	YES	YES	YES
Prophage	esco.012.c01.12	ESCO012c01_015920	ESCO012c01_017010	NO	1	Prophage>30kb	90806	YES	YES	YES	YES	YES
Prophage	esco.012.c01.12	ESCO012c01_019660	ESCO012c01_020230	NO	1	Prophage>30kb	45234	YES	YES	YES	NO	YES
Prophage	esco.012.c01.12	ESCO012c01_023100	ESCO012c01_023330	NO	1	Prophage>18kb	21373	YES	NO	YES	NO	NO
Prophage	esco.012.c01.12	ESCO012c01_023590	ESCO012c01_024440	NO	1	Prophage>30kb	60202	YES	YES	YES	YES	YES
Prophage	esco.012.c01.12	ESCO012c01_029160	ESCO012c01_029920	NO	1	Prophage>30kb	63229	YES	YES	YES	YES	YES
Prophage	esco.013.c01.12	ESCO013c01_005130	ESCO013c01_005780	NO	1	Prophage>30kb	51633	YES	YES	YES	YES	YES
Prophage	esco.013.c01.12	ESCO013c01_011090	ESCO013c01_011760	NO	1	Prophage>30kb	48923	YES	YES	YES	YES	YES
Prophage	esco.013.c01.12	ESCO013c01_012770	ESCO013c01_013340	NO	1	Prophage>30kb	46596	YES	YES	YES	NO	YES
Prophage	esco.013.c01.12	ESCO013c01_020670	ESCO013c01_021100	NO	1	Prophage>30kb	39120	YES	YES	YES	YES	YES
Prophage	esco.013.c01.12	ESCO013c01_023630	ESCO013c01_024220	NO	1	Prophage>30kb	41175	YES	YES	NO	NO	YES
Prophage	esco.013.c01.12	ESCO013c01_047190	ESCO013c01_047720	NO	1	Prophage>30kb	45423	YES	YES	YES	YES	YES
Prophage	esco.014.c01.12	ESCO014c01_007330	ESCO014c01_007930	NO	1	Prophage>30kb	48320	YES	YES	YES	YES	YES
Prophage	esco.014.c01.12	ESCO014c01_015160	ESCO014c01_016020	NO	1	Prophage>30kb	72585	YES	YES	YES	YES	YES
Prophage	esco.014.c01.12	ESCO014c01_025420	ESCO014c01_026050	NO	1	Prophage>30kb	52261	YES	YES	YES	NO	YES
Prophage	esco.015.c01.13	ESCO015c01_002710	ESCO015c01_003020	NO	1	Prophage>18kb	28656	YES	NO	YES	NO	NO
Prophage	esco.015.c01.13	ESCO015c01_008170	ESCO015c01_008540	NO	1	Prophage>30kb	34410	YES	YES	YES	NO	YES
Prophage	esco.015.c01.13	ESCO015c01_010550	ESCO015c01_011160	NO	1	Prophage>30kb	50434	YES	YES	YES	YES	YES
Prophage	esco.015.c01.13	ESCO015c01_016100	ESCO015c01_016660	NO	1	Prophage>30kb	44562	YES	YES	YES	YES	YES
Prophage	esco.015.c01.13	ESCO015c01_016730	ESCO015c01_017340	NO	1	Prophage>30kb	43795	YES	YES	YES	YES	YES
Prophage	esco.015.c01.13	ESCO015c01_019690	ESCO015c01_020920	NO	1	Prophage>30kb	99062	YES	YES	YES	YES	YES
Prophage	esco.015.c01.13	ESCO015c01_024260	ESCO015c01_024820	NO	1	Prophage>30kb	42222	YES	NO	YES	NO	NO
Prophage	esco.015.c01.13	ESCO015c01_025270	ESCO015c01_025820	NO	1	Prophage>30kb	41353	YES	YES	YES	YES	YES
Prophage	esco.015.c01.13	ESCO015c01_026280	ESCO015c01_027030	NO	1	Prophage>30kb	60264	YES	YES	YES	YES	YES
Prophage	esco.015.c01.13	ESCO015c01_027720	ESCO015c01_028130	NO	1	Prophage>30kb	31752	YES	YES	YES	YES	YES
Prophage	esco.015.c01.13	ESCO015c01_032120	ESCO015c01_033030	NO	1	Prophage>30kb	62138	YES	NO	YES	NO	YES
Prophage	esco.015.c01.13	ESCO015c01_035640	ESCO015c01_036100	NO	1	Prophage>30kb	50042	YES	NO	YES	NO	NO
Prophage	esco.016.c01.13	ESCO016c01_002670	ESCO016c01_003410	NO	1	Prophage>30kb	66196	YES	YES	NO	NO	YES
Prophage	esco.016.c01.13	ESCO016c01_008840	ESCO016c01_009470	NO	1	Prophage>30kb	49752	YES	YES	YES	YES	YES
Prophage	esco.016.c01.13	ESCO016c01_015800	ESCO016c01_016040	NO	1	Prophage>18kb	24809	NO	NO	YES	NO	YES
Prophage	esco.016.c01.13	ESCO016c01_020080	ESCO016c01_020290	NO	1	Prophage>18kb	19058	YES	YES	YES	YES	NO
Prophage	esco.016.c01.13	ESCO016c01_026780	ESCO016c01_027080	NO	1	Prophage>18kb	25435	YES	YES	YES	NO	NO
Prophage	esco.017.c01.15	ESCO017c01_007790	ESCO017c01_008110	NO	1	Prophage>18kb	26580	YES	YES	YES	NO	YES
Prophage	esco.017.c01.15	ESCO017c01_009530	ESCO017c01_009740	NO	1	Prophage>18kb	21284	YES	NO	YES	YES	NO
Prophage	esco.017.c01.15	ESCO017c01_012130	ESCO017c01_012540	NO	1	Prophage>30kb	30735	YES	YES	YES	NO	YES
Prophage	esco.017.c01.15	ESCO017c01_013610	ESCO017c01_014130	NO	1	Prophage>30kb	48405	YES	NO	YES	YES	NO
Prophage	esco.017.c01.15	ESCO017c01_016970	ESCO017c01_017380	NO	1	Prophage>30kb	37271	YES	NO	YES	NO	NO
Prophage	esco.017.c01.15	ESCO017c01_021410	ESCO017c01_021890	NO	1	Prophage>30kb	48120	YES	YES	YES	NO	NO
Prophage	esco.018.c01.13	ESCO018c01_012430	ESCO018c01_012800	NO	1	Prophage>18kb	27466	YES	YES	NO	YES	YES
Prophage	esco.018.c01.13	ESCO018c01_013890	ESCO018c01_014160	NO	1	Prophage>18kb	21675	YES	NO	YES	NO	YES
Prophage	esco.018.c01.13	ESCO018c01_015750	ESCO018c01_016060	NO	1	Prophage>18kb	18796	NO	YES	YES	NO	YES
Prophage	esco.019.c01.13	ESCO019c01_011270	ESCO019c01_011870	NO	1	Prophage>30kb	41970	YES	YES	YES	YES	YES
Prophage	esco.019.c01.13	ESCO019c01_042260	ESCO019c01_042720	NO	1	Prophage>30kb	34656	YES	YES	YES	YES	YES
Prophage	esco.020.c01.13	ESCO020c01_006490	ESCO020c01_007190	NO	1	Prophage>30kb	49808	YES	YES	YES	YES	YES
Prophage	esco.020.c01.13	ESCO020c01_007940	ESCO020c01_008590	NO	1	Prophage>30kb	51587	YES	YES	YES	YES	NO
Prophage	esco.020.c01.13	ESCO020c01_009690	ESCO020c01_010340	NO	1	Prophage>30kb	47618	YES	YES	YES	YES	YES
Prophage	esco.020.c01.13	ESCO020c01_012000	ESCO020c01_012490	NO	1	Prophage>30kb	45241	YES	YES	YES	YES	YES
Prophage	esco.020.c01.13	ESCO020c01_013580	ESCO020c01_014200	NO	1	Prophage>30kb	47409	YES	YES	YES	YES	YES
Prophage	esco.020.c01.13	ESCO020c01_017600	ESCO020c01_018040	NO	1	Prophage>30kb	36264	YES	YES	YES	YES	YES
Prophage	esco.020.c01.13	ESCO020c01_024410	ESCO020c01_025100	NO	1	Prophage>30kb	43101	YES	YES	YES	NO	YES
Prophage	esco.020.c01.13	ESCO020c01_025870	ESCO020c01_026400	NO	1	Prophage>30kb	35184	NO	YES	YES	YES	YES
Prophage	esco.020.c01.13	ESCO020c01_026790	ESCO020c01_027410	NO	1	Prophage>30kb	57032	YES	YES	NO	NO	YES
Prophage	esco.021.c01.13	ESCO021c01_020520	ESCO021c01_021220	NO	1	Prophage>30kb	59961	YES	YES	YES	YES	YES
Prophage	esco.021.c01.13	ESCO021c01_027320	ESCO021c01_027860	NO	1	Prophage>30kb	42960	YES	YES	YES	YES	YES
Prophage	esco.021.c01.13	ESCO021c01_028630	ESCO021c01_028930	NO	1	Prophage>18kb	24013	YES	NO	NO	NO	NO
Prophage	esco.022.c01.13	ESCO022c01_005700	ESCO022c01_006280	NO	1	Prophage>30kb	47063	YES	YES	YES	YES	YES
Prophage	esco.022.c01.13	ESCO022c01_014270	ESCO022c01_014840	NO	1	Prophage>30kb	50631	YES	NO	YES	NO	YES
Prophage	esco.022.c01.13	ESCO022c01_016600	ESCO022c01_017290	NO	1	Prophage>30kb	56226	YES	YES	YES	YES	YES
Prophage	esco.022.c01.13	ESCO022c01_018630	ESCO022c01_019110	NO	1	Prophage>30kb	39088	YES	YES	YES	YES	YES
Prophage	esco.022.c01.13	ESCO022c01_020570	ESCO022c01_021330	NO	1	Prophage>30kb	61435	YES	YES	YES	YES	YES
Prophage	esco.022.c01.13	ESCO022c01_022380	ESCO022c01_022950	NO	1	Prophage>30kb	47146	YES	YES	YES	YES	YES
Prophage	esco.022.c01.13	ESCO022c01_026020	ESCO022c01_026550	NO	1	Prophage>30kb	39471	NO	NO	YES	YES	NO
Prophage	esco.023.c01.12	ESCO023c01_012040	ESCO023c01_012270	NO	1	Prophage>18kb	21675	YES	NO	YES	NO	NO
Prophage	esco.023.c01.12	ESCO023c01_037830	ESCO023c01_038350	NO	1	Prophage>30kb	42636	YES	YES	YES	YES	YES
Prophage	esco.024.c01.12	ESCO024c01_004900	ESCO024c01_005150	NO	1	Prophage>18kb	20133	YES	YES	NO	NO	YES
Prophage	esco.024.c01.12	ESCO024c01_007280	ESCO024c01_007460	NO	1	Prophage>18kb	18113	YES	YES	YES	NO	NO
Prophage	esco.024.c01.12	ESCO024c01_008250	ESCO024c01_008650	NO	1	Prophage>18kb	26776	YES	YES	YES	YES	YES
Prophage	esco.024.c01.12	ESCO024c01_019880	ESCO024c01_020410	NO	1	Prophage>30kb	43368	YES	NO	YES	YES	NO
Prophage	esco.025.c01.13	ESCO025c01_027340	ESCO025c01_027640	NO	1	Prophage>18kb	23406	YES	YES	YES	YES	NO
Prophage	esco.025.c01.13	ESCO025c01_028400	ESCO025c01_028910	NO	1	Prophage>30kb	37640	YES	YES	YES	YES	YES
Prophage	esco.026.c01.12	ESCO026c01_007180	ESCO026c01_007660	NO	1	Prophage>30kb	38910	YES	YES	YES	YES	YES
Prophage	esco.026.c01.12	ESCO026c01_008420	ESCO026c01_008880	NO	1	Prophage>30kb	37949	YES	YES	YES	YES	NO
Prophage	esco.027.c01.12	ESCO027c01_005480	ESCO027c01_006040	NO	1	Prophage>30kb	45811	YES	YES	YES	YES	YES
Prophage	esco.027.c01.12	ESCO027c01_008110	ESCO027c01_008650	NO	1	Prophage>30kb	43980	YES	YES	YES	YES	YES
Prophage	esco.027.c01.12	ESCO027c01_014180	ESCO027c01_014940	NO	1	Prophage>30kb	55564	YES	YES	YES	YES	YES
Prophage	esco.027.c01.12	ESCO027c01_015280	ESCO027c01_016040	NO	1	Prophage>30kb	51254	YES	YES	YES	YES	YES
Prophage	esco.027.c01.12	ESCO027c01_017370	ESCO027c01_017710	NO	1	Prophage>18kb	23776	YES	NO	YES	NO	YES
Prophage	esco.027.c01.12	ESCO027c01_018690	ESCO027c01_019270	NO	1	Prophage>30kb	44676	YES	YES	YES	YES	YES
Prophage	esco.027.c01.12	ESCO027c01_023610	ESCO027c01_024080	NO	1	Prophage>30kb	38926	YES	YES	YES	YES	YES
Prophage	esco.027.c01.12	ESCO027c01_025130	ESCO027c01_026050	NO	1	Prophage>30kb	74198	YES	YES	YES	YES	YES
Prophage	esco.027.c01.12	ESCO027c01_026750	ESCO027c01_027340	NO	1	Prophage>30kb	47402	YES	YES	YES	YES	YES
Prophage	esco.027.c01.12	ESCO027c01_030510	ESCO027c01_031280	NO	1	Prophage>30kb	62732	YES	YES	YES	NO	YES
Prophage	esco.027.c01.12	ESCO027c01_032310	ESCO027c01_033040	NO	1	Prophage>30kb	60899	YES	YES	NO	NO	YES
Prophage	esco.027.c01.12	ESCO027c01_035620	ESCO027c01_036410	NO	1	Prophage>30kb	70081	YES	YES	YES	YES	YES
Prophage	esco.028.c01.12	ESCO028c01_002760	ESCO028c01_003110	NO	1	Prophage>18kb	29968	YES	NO	YES	NO	NO
Prophage	esco.028.c01.12	ESCO028c01_008100	ESCO028c01_008480	NO	1	Prophage>30kb	34410	YES	YES	YES	YES	YES
Prophage	esco.028.c01.12	ESCO028c01_010560	ESCO028c01_011140	NO	1	Prophage>30kb	49127	YES	NO	YES	YES	YES
Prophage	esco.028.c01.12	ESCO028c01_013930	ESCO028c01_014780	NO	1	Prophage>30kb	64204	YES	YES	YES	YES	YES
Prophage	esco.028.c01.12	ESCO028c01_016170	ESCO028c01_016720	NO	1	Prophage>30kb	48551	YES	YES	YES	YES	YES
Prophage	esco.028.c01.12	ESCO028c01_016810	ESCO028c01_017430	NO	1	Prophage>30kb	46755	YES	YES	YES	YES	YES
Prophage	esco.028.c01.12	ESCO028c01_024320	ESCO028c01_024750	NO	1	Prophage>30kb	32506	YES	NO	YES	NO	NO
Prophage	esco.028.c01.12	ESCO028c01_026370	ESCO028c01_027070	NO	1	Prophage>30kb	54029	YES	YES	YES	YES	YES
Prophage	esco.028.c01.12	ESCO028c01_027820	ESCO028c01_028250	NO	1	Prophage>30kb	31752	YES	YES	YES	YES	YES
Prophage	esco.028.c01.12	ESCO028c01_028710	ESCO028c01_029380	NO	1	Prophage>30kb	49955	YES	YES	YES	YES	YES
Prophage	esco.028.c01.12	ESCO028c01_031570	ESCO028c01_032430	NO	1	Prophage>30kb	70582	YES	NO	YES	NO	YES
Prophage	esco.028.c01.12	ESCO028c01_035030	ESCO028c01_035270	NO	1	Prophage>18kb	18667	YES	NO	YES	NO	NO
Prophage	esco.028.c01.12	ESCO028c01_038550	ESCO028c01_038850	NO	1	Prophage>30kb	32850	YES	YES	NO	NO	YES
Prophage	esco.029.c01.12	ESCO029c01_007620	ESCO029c01_008050	NO	1	Prophage>30kb	39326	YES	NO	YES	NO	NO
Prophage	esco.029.c01.12	ESCO029c01_010880	ESCO029c01_011930	NO	1	Prophage>30kb	95117	YES	NO	YES	NO	YES
Prophage	esco.029.c01.12	ESCO029c01_013660	ESCO029c01_014300	NO	1	Prophage>30kb	47932	YES	YES	YES	YES	YES
Prophage	esco.029.c01.12	ESCO029c01_015370	ESCO029c01_015870	NO	1	Prophage>30kb	40800	YES	YES	YES	YES	YES
Prophage	esco.029.c01.12	ESCO029c01_016680	ESCO029c01_017080	NO	1	Prophage>30kb	40127	YES	YES	YES	YES	YES
Prophage	esco.029.c01.12	ESCO029c01_018680	ESCO029c01_019640	NO	1	Prophage>30kb	81383	YES	YES	YES	YES	YES
Prophage	esco.029.c01.12	ESCO029c01_020860	ESCO029c01_021270	NO	1	Prophage>30kb	35579	YES	YES	YES	YES	YES
Prophage	esco.029.c01.12	ESCO029c01_022790	ESCO029c01_023570	NO	1	Prophage>30kb	59461	YES	YES	YES	YES	YES
Prophage	esco.029.c01.12	ESCO029c01_024600	ESCO029c01_026410	YES2	2	Prophage>30kb	130250	YES	YES	YES	YES	YES
Prophage	esco.029.c01.12	ESCO029c01_027800	ESCO029c01_028130	NO	1	Prophage>18kb	25463	YES	YES	NO	NO	NO
Prophage	esco.029.c01.12	ESCO029c01_032180	ESCO029c01_032720	NO	1	Prophage>30kb	52205	YES	YES	YES	YES	YES
Prophage	esco.029.c01.12	ESCO029c01_047210	ESCO029c01_047750	NO	1	Prophage>30kb	47427	NO	YES	YES	YES	YES
Prophage	esco.030.c01.12	ESCO030c01_005010	ESCO030c01_005640	NO	1	Prophage>30kb	59406	YES	YES	YES	YES	YES
Prophage	esco.030.c01.12	ESCO030c01_007560	ESCO030c01_007950	NO	1	Prophage>30kb	34044	YES	YES	YES	YES	YES
Prophage	esco.030.c01.12	ESCO030c01_011520	ESCO030c01_012070	NO	1	Prophage>30kb	43057	YES	YES	YES	YES	YES
Prophage	esco.030.c01.12	ESCO030c01_013360	ESCO030c01_013960	NO	1	Prophage>30kb	47932	YES	YES	YES	YES	YES
Prophage	esco.030.c01.12	ESCO030c01_018040	ESCO030c01_018550	NO	1	Prophage>30kb	41263	YES	YES	YES	YES	YES
Prophage	esco.030.c01.12	ESCO030c01_020080	ESCO030c01_020720	NO	1	Prophage>30kb	48594	YES	YES	YES	YES	YES
Prophage	esco.030.c01.12	ESCO030c01_027460	ESCO030c01_028220	NO	1	Prophage>30kb	62346	YES	NO	YES	NO	YES
Prophage	esco.030.c01.12	ESCO030c01_030070	ESCO030c01_030660	NO	1	Prophage>30kb	50503	YES	YES	YES	NO	YES
Prophage	esco.030.c01.12	ESCO030c01_050600	ESCO030c01_051430	NO	1	Prophage>30kb	58852	YES	YES	YES	YES	YES
Prophage	esco.031.c01.12	ESCO031c01_007970	ESCO031c01_008650	NO	1	Prophage>30kb	40395	YES	YES	YES	YES	YES
Prophage	esco.031.c01.12	ESCO031c01_013110	ESCO031c01_013920	NO	1	Prophage>30kb	57697	YES	YES	YES	YES	YES
Prophage	esco.031.c01.12	ESCO031c01_014640	ESCO031c01_015270	NO	1	Prophage>30kb	53201	YES	YES	YES	NO	YES
Prophage	esco.031.c01.12	ESCO031c01_016740	ESCO031c01_017770	NO	1	Prophage>30kb	90217	YES	YES	YES	YES	YES
Prophage	esco.031.c01.12	ESCO031c01_021350	ESCO031c01_022230	NO	1	Prophage>30kb	69663	YES	YES	YES	YES	YES
Prophage	esco.032.c01.12	ESCO032c01_002720	ESCO032c01_003570	NO	1	Prophage>30kb	62895	YES	YES	YES	YES	YES
Prophage	esco.032.c01.12	ESCO032c01_006360	ESCO032c01_006940	NO	1	Prophage>30kb	44650	YES	YES	YES	YES	YES
Prophage	esco.032.c01.12	ESCO032c01_009120	ESCO032c01_009670	NO	1	Prophage>30kb	41844	YES	YES	YES	YES	YES
Prophage	esco.032.c01.12	ESCO032c01_013460	ESCO032c01_013690	NO	1	Prophage>18kb	18122	YES	YES	NO	NO	NO
Prophage	esco.032.c01.12	ESCO032c01_014850	ESCO032c01_015490	NO	1	Prophage>30kb	50377	YES	YES	YES	NO	YES
Prophage	esco.032.c01.12	ESCO032c01_016500	ESCO032c01_017040	NO	1	Prophage>30kb	41677	YES	YES	YES	NO	YES
Prophage	esco.032.c01.12	ESCO032c01_018610	ESCO032c01_019240	NO	1	Prophage>30kb	48114	YES	YES	YES	YES	YES
Prophage	esco.032.c01.12	ESCO032c01_020530	ESCO032c01_021070	NO	1	Prophage>30kb	39037	YES	YES	YES	YES	YES
Prophage	esco.032.c01.12	ESCO032c01_023730	ESCO032c01_024280	NO	1	Prophage>30kb	46084	YES	YES	YES	YES	YES
Prophage	esco.032.c01.12	ESCO032c01_030150	ESCO032c01_030700	NO	1	Prophage>30kb	50173	YES	YES	YES	NO	YES
Prophage	esco.032.c01.12	ESCO032c01_031330	ESCO032c01_032060	NO	1	Prophage>30kb	52009	YES	YES	YES	YES	YES
Prophage	esco.032.c01.12	ESCO032c01_050500	ESCO032c01_051070	NO	1	Prophage>30kb	48475	YES	YES	YES	YES	YES
Prophage	esco.033.c01.12	ESCO033c01_002730	ESCO033c01_003230	NO	1	Prophage>30kb	38163	YES	YES	YES	YES	YES
Prophage	esco.033.c01.12	ESCO033c01_008720	ESCO033c01_009230	NO	1	Prophage>30kb	36697	YES	YES	YES	YES	YES
Prophage	esco.033.c01.12	ESCO033c01_013600	ESCO033c01_014280	NO	1	Prophage>30kb	53207	YES	YES	YES	YES	YES
Prophage	esco.033.c01.12	ESCO033c01_016360	ESCO033c01_017340	NO	1	Prophage>30kb	55561	YES	NO	YES	NO	YES
Prophage	esco.033.c01.12	ESCO033c01_019310	ESCO033c01_020040	NO	1	Prophage>30kb	63500	YES	YES	YES	YES	YES
Prophage	esco.033.c01.12	ESCO033c01_024040	ESCO033c01_024460	NO	1	Prophage>18kb	26829	YES	YES	YES	YES	YES
Prophage	esco.033.c01.12	ESCO033c01_030380	ESCO033c01_031010	NO	1	Prophage>30kb	54084	YES	YES	NO	NO	YES
Prophage	esco.033.c01.12	ESCO033c01_032170	ESCO033c01_032870	NO	1	Prophage>30kb	64326	YES	NO	YES	YES	YES
Prophage	esco.034.c01.12	ESCO034c01_010600	ESCO034c01_011220	NO	1	Prophage>30kb	49680	YES	YES	YES	YES	YES
Prophage	esco.034.c01.12	ESCO034c01_026630	ESCO034c01_026950	NO	1	Prophage>30kb	49728	YES	NO	YES	NO	YES
Prophage	esco.035.c01.12	ESCO035c01_010990	ESCO035c01_011710	NO	1	Prophage>30kb	54284	YES	YES	YES	YES	YES
Prophage	esco.035.c01.12	ESCO035c01_013210	ESCO035c01_013870	NO	1	Prophage>30kb	49488	YES	YES	YES	YES	YES
Prophage	esco.035.c01.12	ESCO035c01_017680	ESCO035c01_018180	NO	1	Prophage>30kb	37262	YES	NO	YES	YES	YES
Prophage	esco.036.c01.12	ESCO036c01_009220	ESCO036c01_009850	NO	1	Prophage>30kb	40323	YES	NO	NO	NO	YES
Prophage	esco.036.c01.12	ESCO036c01_011200	ESCO036c01_011990	NO	1	Prophage>30kb	56670	YES	YES	YES	YES	YES
Prophage	esco.036.c01.12	ESCO036c01_015470	ESCO036c01_016090	NO	1	Prophage>30kb	53664	YES	YES	YES	YES	YES
Prophage	esco.037.c01.12	ESCO037c01_005070	ESCO037c01_005650	NO	1	Prophage>30kb	48375	YES	YES	YES	YES	YES
Prophage	esco.037.c01.12	ESCO037c01_009100	ESCO037c01_009660	NO	1	Prophage>30kb	52607	YES	YES	YES	YES	YES
Prophage	esco.037.c01.12	ESCO037c01_012190	ESCO037c01_012740	NO	1	Prophage>30kb	44380	YES	YES	YES	YES	YES
Prophage	esco.037.c01.12	ESCO037c01_013820	ESCO037c01_014360	NO	1	Prophage>30kb	47241	YES	YES	YES	YES	YES
Prophage	esco.037.c01.12	ESCO037c01_020500	ESCO037c01_021020	NO	1	Prophage>30kb	48256	YES	YES	YES	NO	YES
Prophage	esco.037.c01.12	ESCO037c01_024940	ESCO037c01_025360	NO	1	Prophage>30kb	33346	YES	YES	YES	YES	YES
Prophage	esco.037.c01.12	ESCO037c01_025670	ESCO037c01_026150	NO	1	Prophage>30kb	41316	YES	YES	NO	NO	YES
Prophage	esco.037.c01.12	ESCO037c01_027380	ESCO037c01_027870	NO	1	Prophage>30kb	43464	YES	YES	NO	NO	NO
Prophage	esco.037.c01.12	ESCO037c01_029030	ESCO037c01_029760	NO	1	Prophage>30kb	56771	NO	YES	YES	YES	YES
Prophage	esco.037.c01.12	ESCO037c01_047880	ESCO037c01_048390	NO	1	Prophage>30kb	44038	YES	YES	YES	YES	YES
Prophage	esco.038.c01.12	ESCO038c01_006590	ESCO038c01_007110	NO	1	Prophage>30kb	38881	YES	YES	YES	YES	YES
Prophage	esco.038.c01.12	ESCO038c01_009570	ESCO038c01_010150	NO	1	Prophage>30kb	41361	YES	YES	NO	NO	YES
Prophage	esco.038.c01.12	ESCO038c01_020770	ESCO038c01_021380	NO	1	Prophage>30kb	50187	NO	YES	YES	YES	YES
Prophage	esco.038.c01.12	ESCO038c01_022100	ESCO038c01_023080	NO	1	Prophage>30kb	69996	YES	YES	YES	YES	YES
Prophage	esco.039.c01.01	ESCO039c01_005050	ESCO039c01_005400	NO	1	Prophage>18kb	26692	YES	NO	YES	NO	YES
Prophage	esco.039.c01.01	ESCO039c01_008840	ESCO039c01_009280	NO	1	Prophage>30kb	36298	YES	YES	YES	YES	NO
Prophage	esco.039.c01.01	ESCO039c01_010450	ESCO039c01_011290	NO	1	Prophage>30kb	58253	YES	YES	YES	YES	YES
Prophage	esco.039.c01.01	ESCO039c01_014840	ESCO039c01_015290	NO	1	Prophage>30kb	34069	NO	NO	YES	YES	YES
Prophage	esco.039.c01.01	ESCO039c01_015900	ESCO039c01_016340	NO	1	Prophage>30kb	30151	YES	YES	NO	YES	YES
Prophage	esco.039.c01.01	ESCO039c01_017270	ESCO039c01_017910	NO	1	Prophage>30kb	54831	YES	YES	YES	NO	YES
Prophage	esco.039.c01.01	ESCO039c01_022870	ESCO039c01_023460	NO	1	Prophage>30kb	40284	NO	YES	YES	YES	YES
Prophage	esco.039.c01.01	ESCO039c01_024370	ESCO039c01_024690	NO	1	Prophage>18kb	19535	YES	NO	YES	NO	YES
Prophage	esco.039.c01.01	ESCO039c01_026060	ESCO039c01_026320	NO	1	Prophage>18kb	18309	YES	YES	NO	YES	YES
Prophage	esco.039.c01.01	ESCO039c01_028840	ESCO039c01_029300	NO	1	Prophage>30kb	34807	YES	YES	YES	YES	YES
Prophage	esco.039.c01.01	ESCO039c01_031660	ESCO039c01_032280	NO	1	Prophage>30kb	55989	NO	NO	YES	YES	YES
Prophage	esco.039.c01.01	ESCO039c01_032650	ESCO039c01_033160	NO	1	Prophage>30kb	36107	YES	YES	YES	YES	YES
Prophage	esco.039.c01.01	ESCO039c01_050900	ESCO039c01_051420	NO	1	Prophage>30kb	35729	YES	YES	YES	YES	YES
Prophage	esco.040.c01.12	ESCO040c01_009110	ESCO040c01_009650	NO	1	Prophage>30kb	38209	YES	YES	NO	NO	YES
Prophage	esco.040.c01.12	ESCO040c01_010940	ESCO040c01_011570	NO	1	Prophage>30kb	48905	YES	YES	YES	YES	YES
Prophage	esco.040.c01.12	ESCO040c01_015020	ESCO040c01_015560	NO	1	Prophage>30kb	47598	YES	NO	YES	YES	YES
Prophage	esco.040.c01.12	ESCO040c01_025710	ESCO040c01_026360	NO	1	Prophage>30kb	52831	YES	YES	YES	YES	NO
Prophage	esco.041.c01.12	ESCO041c01_002680	ESCO041c01_003360	NO	1	Prophage>30kb	53502	YES	YES	YES	YES	YES
Prophage	esco.041.c01.12	ESCO041c01_007930	ESCO041c01_008580	NO	1	Prophage>30kb	55800	YES	YES	YES	NO	YES
Prophage	esco.041.c01.12	ESCO041c01_012010	ESCO041c01_012650	NO	1	Prophage>30kb	56447	YES	YES	YES	YES	YES
Prophage	esco.041.c01.12	ESCO041c01_019480	ESCO041c01_020420	NO	1	Prophage>30kb	93401	YES	YES	YES	YES	YES
Prophage	esco.041.c01.12	ESCO041c01_026110	ESCO041c01_026770	NO	1	Prophage>30kb	58283	YES	YES	NO	NO	YES
Prophage	esco.041.c01.12	ESCO041c01_027260	ESCO041c01_027840	NO	1	Prophage>30kb	50524	YES	YES	YES	NO	YES
Prophage	esco.041.c01.12	ESCO041c01_043470	ESCO041c01_044090	NO	1	Prophage>30kb	46136	YES	YES	YES	YES	YES
Prophage	esco.041.c01.12	ESCO041c01_047290	ESCO041c01_047790	NO	1	Prophage>30kb	50658	YES	YES	YES	YES	YES
Prophage	esco.042.c01.12	ESCO042c01_007060	ESCO042c01_007600	NO	1	Prophage>30kb	40150	YES	YES	YES	YES	YES
Prophage	esco.042.c01.12	ESCO042c01_008360	ESCO042c01_008870	NO	1	Prophage>30kb	37949	YES	YES	YES	YES	YES
Prophage	esco.043.c01.12	ESCO043c01_020600	ESCO043c01_021040	NO	1	Prophage>18kb	28393	YES	YES	YES	NO	YES
Prophage	esco.043.c01.12	ESCO043c01_022630	ESCO043c01_022900	NO	1	Prophage>18kb	25625	YES	NO	YES	NO	NO
Prophage	esco.043.c01.12	ESCO043c01_024700	ESCO043c01_024930	NO	1	Prophage>18kb	19246	YES	YES	YES	YES	NO
Prophage	esco.044.c01.12	ESCO044c01_002600	ESCO044c01_003140	NO	1	Prophage>30kb	36814	NO	NO	YES	YES	YES
Prophage	esco.044.c01.12	ESCO044c01_008820	ESCO044c01_009500	NO	1	Prophage>30kb	54230	YES	YES	YES	YES	YES
Prophage	esco.044.c01.12	ESCO044c01_014010	ESCO044c01_014630	NO	1	Prophage>30kb	48857	YES	YES	YES	NO	YES
Prophage	esco.044.c01.12	ESCO044c01_016290	ESCO044c01_016900	NO	1	Prophage>30kb	47637	YES	YES	YES	YES	YES
Prophage	esco.044.c01.12	ESCO044c01_021730	ESCO044c01_022140	NO	1	Prophage>30kb	30800	YES	YES	YES	YES	YES
Prophage	esco.044.c01.12	ESCO044c01_024560	ESCO044c01_025120	NO	1	Prophage>30kb	39488	YES	NO	NO	NO	YES
Prophage	esco.044.c01.12	ESCO044c01_040690	ESCO044c01_041070	NO	1	Prophage>30kb	32405	YES	YES	YES	YES	YES
Prophage	esco.045.c01.12	ESCO045c01_013150	ESCO045c01_013450	NO	1	Prophage>18kb	22662	YES	NO	YES	NO	YES
Prophage	esco.045.c01.12	ESCO045c01_015150	ESCO045c01_015540	NO	1	Prophage>18kb	23123	YES	YES	YES	NO	YES
Prophage	esco.046.c01.12	ESCO046c01_008550	ESCO046c01_008970	NO	1	Prophage>30kb	40180	NO	YES	YES	YES	YES
Prophage	esco.046.c01.12	ESCO046c01_009610	ESCO046c01_010200	NO	1	Prophage>30kb	44630	YES	NO	YES	YES	YES
Prophage	esco.046.c01.12	ESCO046c01_020030	ESCO046c01_020440	NO	1	Prophage>30kb	34723	YES	YES	YES	YES	NO
Prophage	esco.046.c01.12	ESCO046c01_041160	ESCO046c01_041540	NO	1	Prophage>18kb	29881	YES	YES	YES	YES	YES
Prophage	esco.046.c01.12	ESCO046c01_048760	ESCO046c01_049750	NO	1	Prophage>30kb	73103	YES	YES	YES	NO	YES
Prophage	esco.047.c01.12	ESCO047c01_016550	ESCO047c01_016960	NO	1	Prophage>30kb	31439	YES	YES	YES	YES	YES
Prophage	esco.047.c01.12	ESCO047c01_021920	ESCO047c01_022530	NO	1	Prophage>30kb	49049	YES	YES	YES	YES	YES
Prophage	esco.047.c01.12	ESCO047c01_024210	ESCO047c01_024850	NO	1	Prophage>30kb	48857	YES	YES	YES	NO	YES
Prophage	esco.047.c01.12	ESCO047c01_029630	ESCO047c01_030090	NO	1	Prophage>30kb	36406	YES	YES	YES	YES	NO
Prophage	esco.047.c01.12	ESCO047c01_035770	ESCO047c01_036320	NO	1	Prophage>30kb	36814	NO	NO	YES	YES	YES
Prophage	esco.047.c01.12	ESCO047c01_043850	ESCO047c01_044250	NO	1	Prophage>30kb	32405	YES	YES	YES	YES	YES
Prophage	esco.048.c01.11	ESCO048c01_002700	ESCO048c01_003540	NO	1	Prophage>30kb	64206	YES	YES	YES	YES	YES
Prophage	esco.048.c01.11	ESCO048c01_006360	ESCO048c01_006930	NO	1	Prophage>30kb	41784	YES	YES	YES	YES	YES
Prophage	esco.048.c01.11	ESCO048c01_009120	ESCO048c01_009670	NO	1	Prophage>30kb	41189	YES	YES	YES	YES	YES
Prophage	esco.048.c01.11	ESCO048c01_014820	ESCO048c01_015430	NO	1	Prophage>30kb	48916	YES	YES	YES	YES	YES
Prophage	esco.048.c01.11	ESCO048c01_016470	ESCO048c01_017070	NO	1	Prophage>30kb	44581	YES	YES	YES	YES	YES
Prophage	esco.048.c01.11	ESCO048c01_018640	ESCO048c01_019310	NO	1	Prophage>30kb	52142	YES	YES	YES	YES	YES
Prophage	esco.048.c01.11	ESCO048c01_023260	ESCO048c01_023850	NO	1	Prophage>30kb	46349	YES	YES	YES	YES	YES
Prophage	esco.048.c01.11	ESCO048c01_025620	ESCO048c01_026340	NO	1	Prophage>30kb	48844	YES	YES	YES	YES	YES
Prophage	esco.049.c01.11	ESCO049c01_005040	ESCO049c01_005500	NO	1	Prophage>30kb	36351	YES	YES	YES	YES	YES
Prophage	esco.049.c01.11	ESCO049c01_010030	ESCO049c01_010600	NO	1	Prophage>30kb	42247	YES	YES	YES	YES	YES
Prophage	esco.049.c01.11	ESCO049c01_012260	ESCO049c01_013440	NO	1	Prophage>30kb	98262	YES	YES	YES	YES	YES
Prophage	esco.049.c01.11	ESCO049c01_014130	ESCO049c01_014710	NO	1	Prophage>30kb	48382	YES	YES	YES	YES	YES
Prophage	esco.049.c01.11	ESCO049c01_016860	ESCO049c01_017220	NO	1	Prophage>18kb	28024	YES	YES	YES	YES	YES
Prophage	esco.049.c01.11	ESCO049c01_017410	ESCO049c01_018210	NO	1	Prophage>30kb	72708	YES	YES	YES	YES	YES
Prophage	esco.049.c01.11	ESCO049c01_023970	ESCO049c01_024520	NO	1	Prophage>30kb	38550	YES	YES	YES	YES	YES
Prophage	esco.049.c01.11	ESCO049c01_028190	ESCO049c01_028770	NO	1	Prophage>30kb	52820	YES	YES	NO	NO	NO
Prophage	esco.049.c01.11	ESCO049c01_046290	ESCO049c01_046580	NO	1	Prophage>18kb	23364	NO	NO	YES	NO	NO
Prophage	esco.049.c01.11	ESCO049c01_050330	ESCO049c01_050890	NO	1	Prophage>30kb	45914	YES	YES	YES	YES	YES
Prophage	esco.050.c01.11	ESCO050c01_007370	ESCO050c01_007680	NO	1	Prophage>30kb	31151	YES	NO	YES	NO	YES
Prophage	esco.050.c01.11	ESCO050c01_010390	ESCO050c01_010730	NO	1	Prophage>30kb	38299	YES	YES	NO	NO	NO
Prophage	esco.050.c01.11	ESCO050c01_010910	ESCO050c01_011550	NO	1	Prophage>30kb	57966	YES	NO	NO	NO	YES
Prophage	esco.050.c01.11	ESCO050c01_015080	ESCO050c01_015420	NO	1	Prophage>18kb	29998	YES	YES	YES	NO	YES
Prophage	esco.050.c01.11	ESCO050c01_018310	ESCO050c01_018840	NO	1	Prophage>30kb	44229	YES	YES	YES	NO	YES
Prophage	esco.050.c01.11	ESCO050c01_024320	ESCO050c01_024730	NO	1	Prophage>30kb	40228	YES	NO	NO	NO	YES
Prophage	esco.050.c01.11	ESCO050c01_027150	ESCO050c01_027560	NO	1	Prophage>30kb	38177	YES	YES	YES	NO	YES
Prophage	esco.051.c01.11	ESCO051c01_002630	ESCO051c01_003180	NO	1	Prophage>30kb	36814	NO	NO	YES	YES	YES
Prophage	esco.051.c01.11	ESCO051c01_008990	ESCO051c01_009480	NO	1	Prophage>30kb	38329	YES	YES	YES	YES	YES
Prophage	esco.051.c01.11	ESCO051c01_014330	ESCO051c01_014980	NO	1	Prophage>30kb	48857	YES	YES	YES	NO	YES
Prophage	esco.051.c01.11	ESCO051c01_016650	ESCO051c01_017360	NO	1	Prophage>30kb	55738	YES	YES	YES	YES	YES
Prophage	esco.051.c01.11	ESCO051c01_022280	ESCO051c01_022690	NO	1	Prophage>30kb	31382	YES	YES	YES	YES	YES
Prophage	esco.051.c01.11	ESCO051c01_025170	ESCO051c01_025750	NO	1	Prophage>30kb	39488	YES	NO	NO	NO	YES
Prophage	esco.051.c01.11	ESCO051c01_041790	ESCO051c01_042220	NO	1	Prophage>30kb	32405	YES	YES	YES	YES	YES
Prophage	esco.052.c01.11	ESCO052c01_002740	ESCO052c01_003110	NO	1	Prophage>18kb	28670	YES	NO	YES	NO	NO
Prophage	esco.052.c01.11	ESCO052c01_007860	ESCO052c01_008440	NO	1	Prophage>30kb	50691	YES	YES	YES	YES	YES
Prophage	esco.052.c01.11	ESCO052c01_010460	ESCO052c01_011100	NO	1	Prophage>30kb	48897	YES	YES	YES	YES	YES
Prophage	esco.052.c01.11	ESCO052c01_011480	ESCO052c01_012430	NO	1	Prophage>30kb	70559	YES	NO	YES	NO	YES
Prophage	esco.052.c01.11	ESCO052c01_017240	ESCO052c01_017810	NO	1	Prophage>30kb	48455	YES	YES	YES	YES	YES
Prophage	esco.052.c01.11	ESCO052c01_025640	ESCO052c01_026160	NO	1	Prophage>30kb	41301	YES	YES	YES	YES	YES
Prophage	esco.052.c01.11	ESCO052c01_027700	ESCO052c01_028410	NO	1	Prophage>30kb	49512	YES	NO	YES	YES	YES
Prophage	esco.052.c01.11	ESCO052c01_033210	ESCO052c01_033430	NO	1	Prophage>18kb	18721	YES	NO	YES	NO	NO
Prophage	esco.052.c01.11	ESCO052c01_036700	ESCO052c01_036920	NO	1	Prophage>18kb	26644	YES	YES	NO	NO	NO
Prophage	esco.053.c01.11	ESCO053c01_002320	ESCO053c01_002890	NO	1	Prophage>30kb	38700	YES	YES	NO	NO	YES
Prophage	esco.053.c01.11	ESCO053c01_013680	ESCO053c01_014360	NO	1	Prophage>30kb	46861	YES	YES	YES	YES	YES
Prophage	esco.054.c01.11	ESCO054c01_002320	ESCO054c01_002890	NO	1	Prophage>30kb	38700	YES	YES	NO	NO	YES
Prophage	esco.054.c01.11	ESCO054c01_013680	ESCO054c01_014360	NO	1	Prophage>30kb	46861	YES	YES	YES	YES	YES
Prophage	esco.055.c01.11	ESCO055c01_002630	ESCO055c01_003330	NO	1	Prophage>30kb	48370	NO	NO	YES	YES	YES
Prophage	esco.055.c01.11	ESCO055c01_005750	ESCO055c01_006180	NO	1	Prophage>30kb	32405	YES	YES	YES	YES	YES
Prophage	esco.055.c01.11	ESCO055c01_024890	ESCO055c01_025290	NO	1	Prophage>30kb	31382	YES	YES	YES	YES	YES
Prophage	esco.055.c01.11	ESCO055c01_030240	ESCO055c01_030960	NO	1	Prophage>30kb	56354	YES	YES	YES	YES	YES
Prophage	esco.055.c01.11	ESCO055c01_032360	ESCO055c01_032720	NO	1	Prophage>18kb	23220	YES	YES	NO	NO	YES
Prophage	esco.055.c01.11	ESCO055c01_039190	ESCO055c01_039690	NO	1	Prophage>30kb	38328	YES	YES	YES	YES	YES
Prophage	esco.056.c01.10	ESCO056c01_008750	ESCO056c01_009350	NO	1	Prophage>30kb	63601	YES	NO	YES	NO	NO
Prophage	esco.056.c01.10	ESCO056c01_020520	ESCO056c01_021670	NO	1	Prophage>30kb	93849	YES	YES	YES	YES	YES
Prophage	esco.056.c01.10	ESCO056c01_022820	ESCO056c01_023350	NO	1	Prophage>30kb	39902	YES	YES	YES	YES	YES
Prophage	esco.056.c01.10	ESCO056c01_024580	ESCO056c01_025310	NO	1	Prophage>30kb	60017	YES	NO	YES	NO	YES
Prophage	esco.056.c01.10	ESCO056c01_028070	ESCO056c01_028820	NO	1	Prophage>30kb	57290	YES	YES	YES	YES	YES
Prophage	esco.056.c01.10	ESCO056c01_031820	ESCO056c01_032580	NO	1	Prophage>30kb	62603	YES	NO	YES	NO	YES
Prophage	esco.056.c01.10	ESCO056c01_034970	ESCO056c01_035800	NO	1	Prophage>30kb	66687	YES	YES	YES	YES	YES
Prophage	esco.057.c01.10	ESCO057c01_008670	ESCO057c01_009230	NO	1	Prophage>30kb	67256	YES	NO	YES	NO	YES
Prophage	esco.057.c01.10	ESCO057c01_015150	ESCO057c01_015510	NO	1	Prophage>18kb	27546	YES	YES	NO	NO	NO
Prophage	esco.057.c01.10	ESCO057c01_020520	ESCO057c01_021680	NO	1	Prophage>30kb	92534	YES	YES	YES	YES	YES
Prophage	esco.057.c01.10	ESCO057c01_022810	ESCO057c01_023350	NO	1	Prophage>30kb	41101	YES	YES	YES	YES	YES
Prophage	esco.057.c01.10	ESCO057c01_024580	ESCO057c01_025320	NO	1	Prophage>30kb	60017	YES	NO	YES	NO	YES
Prophage	esco.057.c01.10	ESCO057c01_028060	ESCO057c01_028710	NO	1	Prophage>30kb	49136	YES	YES	YES	YES	YES
Prophage	esco.057.c01.10	ESCO057c01_031800	ESCO057c01_032560	NO	1	Prophage>30kb	62863	YES	NO	YES	NO	YES
Prophage	esco.057.c01.10	ESCO057c01_034940	ESCO057c01_035690	NO	1	Prophage>30kb	58811	YES	YES	YES	YES	YES
Prophage	esco.058.c01.10	ESCO058c01_015190	ESCO058c01_015550	NO	1	Prophage>18kb	27546	YES	YES	NO	NO	NO
Prophage	esco.058.c01.10	ESCO058c01_020570	ESCO058c01_021600	NO	1	Prophage>30kb	80859	YES	YES	YES	YES	YES
Prophage	esco.058.c01.10	ESCO058c01_022860	ESCO058c01_023350	NO	1	Prophage>30kb	36827	YES	YES	YES	YES	YES
Prophage	esco.058.c01.10	ESCO058c01_024560	ESCO058c01_025450	NO	1	Prophage>30kb	75586	YES	NO	YES	NO	YES
Prophage	esco.058.c01.10	ESCO058c01_028130	ESCO058c01_028790	NO	1	Prophage>30kb	49477	YES	YES	YES	YES	YES
Prophage	esco.058.c01.10	ESCO058c01_029850	ESCO058c01_030620	NO	1	Prophage>30kb	60325	YES	YES	YES	YES	YES
Prophage	esco.058.c01.10	ESCO058c01_032560	ESCO058c01_033310	NO	1	Prophage>30kb	62603	YES	NO	YES	NO	YES
Prophage	esco.058.c01.10	ESCO058c01_035730	ESCO058c01_036460	NO	1	Prophage>30kb	58811	YES	YES	YES	YES	YES
Prophage	gava.001.c01.12	GAVA001c01_009390	GAVA001c01_009770	NO	1	Prophage>30kb	33457	NO	YES	NO	YES	YES
Prophage	gava.003.c01.11	GAVA003c01_004470	GAVA003c01_005150	NO	1	Prophage>30kb	65182	YES	YES	YES	NO	YES
Prophage	gesu.001.c01.13	GESU001c01_009810	GESU001c01_009990	NO	1	Prophage>18kb	21844	NO	NO	YES	NO	NO
Prophage	gesu.002.c01.12	GESU002c01_009520	GESU002c01_009710	NO	1	Prophage>18kb	24849	NO	NO	YES	NO	NO
Prophage	glox.001.c01.13	GLOX001c01_023160	GLOX001c01_023730	NO	1	Prophage>30kb	50531	YES	YES	YES	YES	NO
Prophage	glox.001.c01.13	GLOX001c01_024290	GLOX001c01_024830	NO	1	Prophage>30kb	41409	YES	YES	YES	YES	NO
Prophage	glox.002.c01.10	GLOX002c01_009020	GLOX002c01_009290	NO	1	Prophage>18kb	22595	NO	YES	YES	YES	NO
Prophage	glox.002.c01.10	GLOX002c01_010670	GLOX002c01_010890	NO	1	Prophage>18kb	20765	YES	NO	NO	NO	NO
Prophage	grfo.001.c01.13	GRFO001c01_024170	GRFO001c01_024690	NO	1	Prophage>30kb	34762	NO	YES	YES	YES	NO
Prophage	hadu.001.c01.13	HADU001c01_000830	HADU001c01_001360	NO	1	Prophage>30kb	32859	NO	NO	YES	YES	NO
Prophage	hadu.001.c01.13	HADU001c01_004390	HADU001c01_005090	NO	1	Prophage>30kb	63128	NO	NO	YES	YES	NO
Prophage	hadu.001.c01.13	HADU001c01_013280	HADU001c01_013840	NO	1	Prophage>30kb	41696	YES	NO	YES	YES	YES
Prophage	hain.001.c01.16	HAIN001c01_014020	HAIN001c01_014400	NO	1	Prophage>30kb	31529	YES	YES	YES	NO	YES
Prophage	hain.001.c01.16	HAIN001c01_014700	HAIN001c01_015220	NO	1	Prophage>30kb	43724	NO	NO	YES	YES	NO
Prophage	hain.002.c01.13	HAIN002c01_013590	HAIN002c01_014440	NO	1	Prophage>30kb	59087	YES	YES	YES	YES	NO
Prophage	hain.002.c01.13	HAIN002c01_015520	HAIN002c01_015970	NO	1	Prophage>30kb	32039	YES	YES	NO	NO	YES
Prophage	hain.002.c01.13	HAIN002c01_016860	HAIN002c01_017150	NO	1	Prophage>18kb	20331	NO	YES	YES	YES	YES
Prophage	hain.003.c01.13	HAIN003c01_008590	HAIN003c01_009050	NO	1	Prophage>30kb	30464	YES	NO	NO	NO	NO
Prophage	hain.004.c01.13	HAIN004c01_001290	HAIN004c01_001810	NO	1	Prophage>30kb	34144	YES	YES	NO	NO	YES
Prophage	hain.004.c01.13	HAIN004c01_008000	HAIN004c01_008640	NO	1	Prophage>30kb	44489	YES	YES	YES	NO	NO
Prophage	hain.005.c01.13	HAIN005c01_000820	HAIN005c01_001160	NO	1	Prophage>30kb	31334	YES	YES	YES	YES	YES
Prophage	hain.005.c01.13	HAIN005c01_003100	HAIN005c01_003680	NO	1	Prophage>30kb	45576	YES	YES	YES	NO	NO
Prophage	hain.005.c01.13	HAIN005c01_004140	HAIN005c01_004540	NO	1	Prophage>30kb	36993	NO	NO	YES	NO	NO
Prophage	hain.005.c01.13	HAIN005c01_008010	HAIN005c01_008650	NO	1	Prophage>30kb	56640	YES	YES	YES	YES	YES
Prophage	hain.005.c01.13	HAIN005c01_011530	HAIN005c01_011850	NO	1	Prophage>30kb	31214	NO	YES	YES	NO	NO
Prophage	hain.006.c01.13	HAIN006c01_004200	HAIN006c01_004610	NO	1	Prophage>30kb	43787	YES	YES	YES	YES	YES
Prophage	hain.006.c01.13	HAIN006c01_007770	HAIN006c01_008370	NO	1	Prophage>30kb	45601	YES	YES	YES	NO	NO
Prophage	hain.006.c01.13	HAIN006c01_012780	HAIN006c01_013380	NO	1	Prophage>30kb	62109	YES	YES	YES	NO	YES
Prophage	hain.006.c01.13	HAIN006c01_015350	HAIN006c01_015870	NO	1	Prophage>30kb	52542	YES	YES	YES	NO	YES
Prophage	hain.006.c01.13	HAIN006c01_018160	HAIN006c01_018350	NO	1	Prophage>18kb	18305	NO	YES	YES	YES	NO
Prophage	hain.007.c01.12	HAIN007c01_003500	HAIN007c01_004060	NO	1	Prophage>30kb	44886	YES	YES	YES	YES	YES
Prophage	hain.007.c01.12	HAIN007c01_016190	HAIN007c01_017010	NO	1	Prophage>30kb	56959	YES	YES	YES	NO	YES
Prophage	hain.007.c01.12	HAIN007c01_017610	HAIN007c01_018030	NO	1	Prophage>30kb	32453	YES	NO	YES	NO	NO
Prophage	hain.008.c01.12	HAIN008c01_008740	HAIN008c01_009150	NO	1	Prophage>30kb	30468	YES	NO	NO	NO	NO
Prophage	hain.009.c01.12	HAIN009c01_005140	HAIN009c01_005740	NO	1	Prophage>30kb	51741	YES	YES	YES	YES	YES
Prophage	hain.009.c01.12	HAIN009c01_009570	HAIN009c01_009930	NO	1	Prophage>18kb	26152	YES	YES	NO	NO	YES
Prophage	hain.009.c01.12	HAIN009c01_016810	HAIN009c01_017240	NO	1	Prophage>30kb	31625	YES	YES	YES	YES	YES
Prophage	heau.001.c01.13	HEAU001c01_049920	HEAU001c01_050080	NO	1	Prophage>18kb	23699	NO	NO	YES	NO	NO
Prophage	hehe.001.c01.13	HEHE001c01_007690	HEHE001c01_007970	NO	1	Prophage>18kb	21006	YES	NO	NO	NO	NO
Prophage	klpn.001.c01.13	KLPN001c01_033410	KLPN001c01_033920	NO	1	Prophage>30kb	35453	YES	YES	YES	YES	YES
Prophage	klpn.001.c01.13	KLPN001c01_040920	KLPN001c01_041730	NO	1	Prophage>30kb	48282	YES	NO	NO	NO	YES
Prophage	klpn.002.c01.13	KLPN002c01_013730	KLPN002c01_014440	NO	1	Prophage>30kb	65445	YES	NO	NO	NO	YES
Prophage	klpn.002.c01.13	KLPN002c01_034690	KLPN002c01_035090	NO	1	Prophage>30kb	36391	YES	YES	YES	YES	YES
Prophage	klpn.003.c01.12	KLPN003c01_031200	KLPN003c01_031650	NO	1	Prophage>30kb	49021	NO	NO	YES	NO	NO
Prophage	klpn.004.c01.11	KLPN004c01_012580	KLPN004c01_013180	NO	1	Prophage>30kb	45660	YES	YES	YES	NO	YES
Prophage	klpn.004.c01.11	KLPN004c01_017530	KLPN004c01_017970	NO	1	Prophage>30kb	33450	YES	YES	YES	YES	YES
Prophage	klpn.004.c01.11	KLPN004c01_022760	KLPN004c01_023370	NO	1	Prophage>30kb	47090	YES	YES	NO	NO	YES
Prophage	klpn.004.c01.11	KLPN004c01_033000	KLPN004c01_033460	NO	1	Prophage>30kb	35912	NO	NO	YES	NO	NO
Prophage	klpn.004.c01.11	KLPN004c01_040680	KLPN004c01_041110	NO	1	Prophage>30kb	34773	YES	YES	YES	YES	YES
Prophage	klpn.004.c01.11	KLPN004c01_048790	KLPN004c01_049050	NO	1	Prophage>18kb	20722	YES	YES	NO	YES	YES
Prophage	klpn.005.c01.11	KLPN005c01_009820	KLPN005c01_010540	NO	1	Prophage>30kb	43842	YES	NO	NO	NO	YES
Prophage	klpn.005.c01.11	KLPN005c01_014760	KLPN005c01_015230	NO	1	Prophage>30kb	35793	YES	YES	YES	YES	YES
Prophage	klpn.006.c01.10	KLPN006c01_019500	KLPN006c01_019950	NO	1	Prophage>30kb	45429	NO	NO	YES	NO	NO
Prophage	klpn.006.c01.10	KLPN006c01_030440	KLPN006c01_030800	NO	1	Prophage>30kb	55366	YES	YES	YES	YES	NO
Prophage	laac.002.c01.12	LAAC002c01_012840	LAAC002c01_013460	NO	1	Prophage>30kb	40222	YES	YES	YES	YES	YES
Prophage	laca.001.c01.13	LACA001c01_018560	LACA001c01_019280	NO	1	Prophage>30kb	48320	YES	YES	YES	YES	YES
Prophage	laca.002.c01.13	LACA002c01_009430	LACA002c01_009890	NO	1	Prophage>30kb	35053	YES	YES	YES	YES	YES
Prophage	laca.002.c01.13	LACA002c01_010500	LACA002c01_011080	NO	1	Prophage>30kb	45733	YES	YES	YES	YES	YES
Prophage	laca.002.c01.13	LACA002c01_012680	LACA002c01_013330	NO	1	Prophage>30kb	47215	YES	YES	YES	YES	YES
Prophage	laca.003.c01.12	LACA003c01_009800	LACA003c01_010200	NO	1	Prophage>18kb	29275	YES	YES	NO	YES	YES
Prophage	laca.004.c01.12	LACA004c01_009770	LACA004c01_010260	NO	1	Prophage>30kb	35807	YES	YES	YES	YES	YES
Prophage	laca.004.c01.12	LACA004c01_011020	LACA004c01_011500	NO	1	Prophage>30kb	36502	YES	YES	YES	YES	YES
Prophage	laca.004.c01.12	LACA004c01_012990	LACA004c01_013780	NO	1	Prophage>30kb	61249	YES	YES	YES	YES	YES
Prophage	laca.005.c01.12	LACA005c01_009870	LACA005c01_010360	NO	1	Prophage>30kb	35807	YES	YES	YES	YES	YES
Prophage	laca.005.c01.12	LACA005c01_011140	LACA005c01_011630	NO	1	Prophage>30kb	36502	YES	YES	YES	YES	YES
Prophage	laca.006.c01.10	LACA006c01_009680	LACA006c01_010170	NO	1	Prophage>30kb	35804	YES	YES	YES	YES	YES
Prophage	laca.006.c01.10	LACA006c01_010830	LACA006c01_011410	NO	1	Prophage>30kb	49719	YES	YES	YES	YES	YES
Prophage	laca.006.c01.10	LACA006c01_013020	LACA006c01_013720	NO	1	Prophage>30kb	45986	YES	YES	YES	YES	YES
Prophage	lajo.001.c01.13	LAJO001c01_002990	LAJO001c01_003480	NO	1	Prophage>30kb	39898	YES	YES	YES	YES	YES
Prophage	lajo.001.c01.13	LAJO001c01_012160	LAJO001c01_012890	NO	1	Prophage>30kb	61703	YES	YES	YES	YES	YES
Prophage	lajo.002.c01.12	LAJO002c01_004080	LAJO002c01_004370	NO	1	Prophage>30kb	31864	YES	YES	NO	NO	NO
Prophage	lajo.002.c01.12	LAJO002c01_007310	LAJO002c01_007980	NO	1	Prophage>30kb	58475	YES	YES	YES	YES	YES
Prophage	lajo.002.c01.12	LAJO002c01_010850	LAJO002c01_011050	NO	1	Prophage>18kb	22267	YES	NO	YES	NO	NO
Prophage	lajo.003.c01.11	LAJO003c01_007580	LAJO003c01_008400	NO	1	Prophage>30kb	72330	YES	YES	YES	YES	YES
Prophage	lala.001.c01.14	LALA001c01_000330	LALA001c01_000680	NO	1	Prophage>18kb	20605	YES	YES	NO	NO	NO
Prophage	lala.001.c01.14	LALA001c01_001020	LALA001c01_001220	NO	1	Prophage>18kb	19334	YES	YES	NO	NO	NO
Prophage	lala.001.c01.14	LALA001c01_004620	LALA001c01_005810	NO	1	Prophage>30kb	86907	YES	YES	YES	YES	YES
Prophage	lala.001.c01.14	LALA001c01_007590	LALA001c01_007790	NO	1	Prophage>18kb	22547	YES	YES	NO	NO	NO
Prophage	lala.001.c01.14	LALA001c01_010660	LALA001c01_011480	NO	1	Prophage>30kb	57479	YES	YES	YES	YES	YES
Prophage	lala.001.c01.14	LALA001c01_014500	LALA001c01_015130	NO	1	Prophage>30kb	43878	YES	YES	YES	NO	YES
Prophage	lala.001.c01.14	LALA001c01_020940	LALA001c01_021360	NO	1	Prophage>30kb	39214	YES	YES	NO	NO	NO
Prophage	lala.002.c01.13	LALA002c01_005650	LALA002c01_005880	NO	1	Prophage>18kb	18187	YES	YES	NO	NO	NO
Prophage	lala.002.c01.13	LALA002c01_009960	LALA002c01_011090	NO	1	Prophage>30kb	90930	YES	YES	YES	YES	YES
Prophage	lala.002.c01.13	LALA002c01_011790	LALA002c01_012250	NO	1	Prophage>30kb	41106	YES	YES	NO	NO	NO
Prophage	lala.002.c01.13	LALA002c01_015090	LALA002c01_015350	NO	1	Prophage>30kb	30049	YES	YES	NO	NO	NO
Prophage	lala.002.c01.13	LALA002c01_016530	LALA002c01_016950	NO	1	Prophage>18kb	29633	YES	YES	YES	YES	YES
Prophage	lala.002.c01.13	LALA002c01_019660	LALA002c01_020260	NO	1	Prophage>30kb	43715	YES	YES	YES	YES	YES
Prophage	lala.003.c01.13	LALA003c01_001070	LALA003c01_001280	NO	1	Prophage>18kb	20103	YES	YES	NO	NO	NO
Prophage	lala.003.c01.13	LALA003c01_006070	LALA003c01_006400	NO	1	Prophage>30kb	32265	YES	YES	NO	NO	NO
Prophage	lala.003.c01.13	LALA003c01_006800	LALA003c01_007330	NO	1	Prophage>30kb	40816	YES	YES	NO	NO	NO
Prophage	lala.003.c01.13	LALA003c01_007990	LALA003c01_008580	NO	1	Prophage>30kb	42879	YES	YES	YES	YES	NO
Prophage	lala.003.c01.13	LALA003c01_009760	LALA003c01_009910	NO	1	Prophage>18kb	18209	NO	YES	NO	NO	NO
Prophage	lala.003.c01.13	LALA003c01_010380	LALA003c01_010650	NO	1	Prophage>18kb	23988	YES	YES	NO	NO	NO
Prophage	lala.003.c01.13	LALA003c01_011220	LALA003c01_011380	NO	1	Prophage>18kb	18635	YES	YES	NO	NO	NO
Prophage	lala.003.c01.13	LALA003c01_020000	LALA003c01_020750	NO	1	Prophage>30kb	57046	YES	YES	YES	YES	YES
Prophage	lala.003.c01.13	LALA003c01_021870	LALA003c01_022110	NO	1	Prophage>18kb	20089	YES	YES	NO	NO	NO
Prophage	lala.004.c01.12	LALA004c01_010420	LALA004c01_011140	NO	1	Prophage>30kb	48621	YES	YES	YES	YES	YES
Prophage	lala.004.c01.12	LALA004c01_014640	LALA004c01_015550	NO	1	Prophage>30kb	70048	YES	YES	YES	YES	YES
Prophage	lala.005.c01.12	LALA005c01_001100	LALA005c01_001320	NO	1	Prophage>18kb	20103	YES	YES	NO	NO	NO
Prophage	lala.005.c01.12	LALA005c01_006170	LALA005c01_006540	NO	1	Prophage>30kb	32266	YES	YES	NO	NO	NO
Prophage	lala.005.c01.12	LALA005c01_006990	LALA005c01_007330	NO	1	Prophage>18kb	20400	YES	YES	NO	NO	NO
Prophage	lala.005.c01.12	LALA005c01_008280	LALA005c01_008890	NO	1	Prophage>30kb	42879	YES	YES	YES	YES	NO
Prophage	lala.005.c01.12	LALA005c01_010080	LALA005c01_010220	NO	1	Prophage>18kb	18209	YES	YES	NO	NO	NO
Prophage	lala.005.c01.12	LALA005c01_011580	LALA005c01_011740	NO	1	Prophage>18kb	18635	YES	YES	NO	NO	NO
Prophage	lala.005.c01.12	LALA005c01_013600	LALA005c01_013900	NO	1	Prophage>30kb	31866	YES	YES	NO	NO	NO
Prophage	lala.005.c01.12	LALA005c01_020770	LALA005c01_021400	NO	1	Prophage>30kb	43063	YES	YES	YES	YES	YES
Prophage	lala.005.c01.12	LALA005c01_022410	LALA005c01_022820	NO	1	Prophage>30kb	31442	YES	YES	NO	NO	NO
Prophage	lala.006.c01.12	LALA006c01_006910	LALA006c01_007110	NO	1	Prophage>18kb	20418	YES	YES	NO	NO	NO
Prophage	lala.006.c01.12	LALA006c01_009930	LALA006c01_010650	NO	1	Prophage>30kb	52713	YES	YES	YES	YES	YES
Prophage	lala.006.c01.12	LALA006c01_018140	LALA006c01_018930	NO	1	Prophage>30kb	55069	YES	YES	YES	YES	YES
Prophage	lala.006.c01.12	LALA006c01_021030	LALA006c01_021630	NO	1	Prophage>30kb	41184	YES	YES	YES	YES	YES
Prophage	lala.007.c01.11	LALA007c01_000330	LALA007c01_000570	NO	1	Prophage>18kb	21726	YES	YES	NO	NO	NO
Prophage	lala.007.c01.11	LALA007c01_001140	LALA007c01_001450	NO	1	Prophage>18kb	26535	YES	YES	NO	NO	NO
Prophage	lala.007.c01.11	LALA007c01_006600	LALA007c01_007160	NO	1	Prophage>30kb	39362	YES	YES	YES	YES	YES
Prophage	lala.007.c01.11	LALA007c01_021610	LALA007c01_022170	NO	1	Prophage>30kb	39428	YES	YES	YES	YES	YES
Prophage	lala.007.c01.11	LALA007c01_023250	LALA007c01_023600	NO	1	Prophage>18kb	28645	YES	YES	NO	NO	NO
Prophage	lala.008.c01.10	LALA008c01_004570	LALA008c01_004900	NO	1	Prophage>30kb	35248	YES	YES	NO	NO	YES
Prophage	lapl.001.c01.13	LAPL001c01_005350	LAPL001c01_006230	NO	1	Prophage>30kb	65970	YES	YES	YES	YES	YES
Prophage	lapl.001.c01.13	LAPL001c01_020630	LAPL001c01_021520	NO	1	Prophage>30kb	63625	YES	YES	YES	YES	YES
Prophage	lapl.002.c01.12	LAPL002c01_004830	LAPL002c01_005310	NO	1	Prophage>30kb	35233	NO	YES	YES	YES	NO
Prophage	lapl.002.c01.12	LAPL002c01_009670	LAPL002c01_010370	NO	1	Prophage>30kb	62981	YES	YES	YES	YES	YES
Prophage	lapl.003.c01.12	LAPL003c01_016860	LAPL003c01_017610	NO	1	Prophage>30kb	66373	YES	YES	YES	YES	NO
Prophage	lapl.003.c01.12	LAPL003c01_020430	LAPL003c01_021050	NO	1	Prophage>30kb	53582	YES	YES	YES	NO	YES
Prophage	lare.001.c01.13	LARE001c01_006790	LARE001c01_007190	NO	1	Prophage>30kb	43695	NO	YES	NO	YES	YES
Prophage	lare.001.c01.13	LARE001c01_008130	LARE001c01_008560	NO	1	Prophage>30kb	43153	YES	YES	YES	YES	YES
Prophage	lare.001.c01.13	LARE001c01_010960	LARE001c01_011410	NO	1	Prophage>30kb	48563	YES	YES	YES	YES	YES
Prophage	lare.002.c01.14	LARE002c01_006920	LARE002c01_007330	NO	1	Prophage>30kb	39585	NO	YES	NO	YES	YES
Prophage	lare.002.c01.14	LARE002c01_008320	LARE002c01_008960	NO	1	Prophage>30kb	43392	YES	YES	YES	YES	YES
Prophage	lare.002.c01.14	LARE002c01_011320	LARE002c01_011910	NO	1	Prophage>30kb	48562	YES	YES	YES	YES	YES
Prophage	lare.003.c01.11	LARE003c01_004860	LARE003c01_005240	NO	1	Prophage>30kb	33541	YES	YES	NO	YES	YES
Prophage	lare.003.c01.11	LARE003c01_021310	LARE003c01_022160	NO	1	Prophage>30kb	59643	YES	YES	YES	YES	YES
Prophage	lexy.001.c01.13	LEXY001c01_002860	LEXY001c01_003130	NO	1	Prophage>30kb	30453	NO	NO	YES	YES	NO
Prophage	lexy.001.c01.13	LEXY001c01_019600	LEXY001c01_020040	NO	1	Prophage>30kb	49192	YES	NO	NO	YES	YES
Prophage	liin.001.c01.14	LIIN001c01_000710	LIIN001c01_001280	NO	1	Prophage>30kb	38483	YES	YES	YES	YES	YES
Prophage	liin.001.c01.14	LIIN001c01_001520	LIIN001c01_001970	NO	1	Prophage>30kb	43739	NO	NO	YES	NO	YES
Prophage	liin.001.c01.14	LIIN001c01_012420	LIIN001c01_013130	NO	1	Prophage>30kb	51158	YES	YES	YES	YES	YES
Prophage	liin.001.c01.14	LIIN001c01_016940	LIIN001c01_017790	NO	1	Prophage>30kb	68940	YES	YES	YES	NO	YES
Prophage	liin.001.c01.14	LIIN001c01_024120	LIIN001c01_024650	NO	1	Prophage>30kb	38990	YES	YES	YES	YES	YES
Prophage	liin.001.c01.14	LIIN001c01_026200	LIIN001c01_026720	NO	1	Prophage>30kb	41573	YES	YES	YES	YES	YES
Prophage	limo.001.c01.14	LIMO001c01_001060	LIMO001c01_001330	NO	1	Prophage>18kb	26278	NO	NO	YES	NO	YES
Prophage	limo.001.c01.14	LIMO001c01_023010	LIMO001c01_023820	NO	1	Prophage>30kb	62184	YES	YES	YES	YES	YES
Prophage	limo.002.c01.13	LIMO002c01_001220	LIMO002c01_001490	NO	1	Prophage>18kb	26288	NO	NO	YES	NO	YES
Prophage	limo.003.c01.13	LIMO003c01_013770	LIMO003c01_014540	NO	1	Prophage>30kb	51026	YES	YES	YES	YES	YES
Prophage	limo.003.c01.13	LIMO003c01_025930	LIMO003c01_026440	NO	1	Prophage>30kb	37924	YES	YES	NO	YES	YES
Prophage	limo.003.c01.13	LIMO003c01_029760	LIMO003c01_030490	NO	1	Prophage>30kb	47610	YES	YES	YES	YES	YES
Prophage	limo.004.c01.12	LIMO004c01_001060	LIMO004c01_001330	NO	1	Prophage>18kb	26276	NO	NO	YES	NO	YES
Prophage	limo.005.c01.12	LIMO005c01_006690	LIMO005c01_007120	NO	1	Prophage>30kb	33002	YES	YES	YES	YES	YES
Prophage	limo.005.c01.12	LIMO005c01_013190	LIMO005c01_014010	NO	1	Prophage>30kb	61291	YES	YES	YES	YES	YES
Prophage	limo.005.c01.12	LIMO005c01_024920	LIMO005c01_025850	NO	1	Prophage>30kb	74487	YES	YES	YES	YES	YES
Prophage	limo.005.c01.12	LIMO005c01_029460	LIMO005c01_029730	NO	1	Prophage>18kb	26288	NO	NO	YES	NO	YES
Prophage	limo.006.c01.12	LIMO006c01_012760	LIMO006c01_013430	NO	1	Prophage>30kb	50158	YES	YES	YES	YES	YES
Prophage	limo.006.c01.12	LIMO006c01_024490	LIMO006c01_025250	NO	1	Prophage>30kb	59956	YES	YES	YES	YES	YES
Prophage	limo.006.c01.12	LIMO006c01_029020	LIMO006c01_029290	NO	1	Prophage>18kb	26288	NO	NO	YES	NO	YES
Prophage	limo.007.c01.12	LIMO007c01_001020	LIMO007c01_001290	NO	1	Prophage>18kb	26287	NO	NO	YES	NO	YES
Prophage	limo.007.c01.12	LIMO007c01_022950	LIMO007c01_023590	NO	1	Prophage>30kb	50358	YES	YES	YES	YES	YES
Prophage	limo.008.c01.12	LIMO008c01_001150	LIMO008c01_001440	NO	1	Prophage>18kb	26978	NO	NO	YES	NO	YES
Prophage	limo.008.c01.12	LIMO008c01_023390	LIMO008c01_024090	NO	1	Prophage>30kb	43135	YES	YES	YES	YES	YES
Prophage	limo.008.c01.12	LIMO008c01_026880	LIMO008c01_027550	NO	1	Prophage>30kb	47338	YES	YES	YES	YES	YES
Prophage	limo.009.c01.12	LIMO009c01_001090	LIMO009c01_001340	NO	1	Prophage>18kb	22978	NO	NO	YES	NO	YES
Prophage	limo.009.c01.12	LIMO009c01_012430	LIMO009c01_013110	NO	1	Prophage>30kb	45835	YES	YES	YES	YES	YES
Prophage	limo.009.c01.12	LIMO009c01_023740	LIMO009c01_024300	NO	1	Prophage>30kb	39632	YES	YES	YES	YES	YES
Prophage	limo.010.c01.12	LIMO010c01_001140	LIMO010c01_001410	NO	1	Prophage>18kb	26288	NO	NO	YES	NO	YES
Prophage	limo.011.c01.12	LIMO011c01_000660	LIMO011c01_001170	NO	1	Prophage>30kb	37926	YES	YES	NO	YES	YES
Prophage	limo.011.c01.12	LIMO011c01_012500	LIMO011c01_013320	NO	1	Prophage>30kb	60539	YES	YES	YES	YES	YES
Prophage	limo.011.c01.12	LIMO011c01_027200	LIMO011c01_027960	NO	1	Prophage>30kb	50595	YES	YES	YES	NO	YES
Prophage	limo.012.c01.12	LIMO012c01_000650	LIMO012c01_001140	NO	1	Prophage>30kb	37926	YES	YES	NO	YES	YES
Prophage	limo.012.c01.12	LIMO012c01_012430	LIMO012c01_013030	NO	1	Prophage>30kb	43041	YES	YES	YES	YES	YES
Prophage	limo.012.c01.12	LIMO012c01_026660	LIMO012c01_027340	NO	1	Prophage>30kb	47609	YES	YES	YES	YES	YES
Prophage	limo.013.c01.10	LIMO013c01_001130	LIMO013c01_001400	NO	1	Prophage>18kb	23666	NO	NO	YES	NO	YES
Prophage	limo.014.c01.10	LIMO014c01_001040	LIMO014c01_001310	NO	1	Prophage>18kb	26288	NO	NO	YES	NO	YES
Prophage	limo.014.c01.10	LIMO014c01_025800	LIMO014c01_026550	NO	1	Prophage>30kb	54848	YES	YES	YES	NO	YES
Prophage	limo.015.c01.10	LIMO015c01_001020	LIMO015c01_001270	NO	1	Prophage>18kb	23772	NO	NO	YES	NO	YES
Prophage	limo.015.c01.10	LIMO015c01_012540	LIMO015c01_013200	NO	1	Prophage>30kb	45927	YES	YES	YES	YES	YES
Prophage	limo.016.c01.10	LIMO016c01_006590	LIMO016c01_007090	NO	1	Prophage>30kb	38477	YES	YES	YES	YES	YES
Prophage	limo.018.c01.10	LIMO018c01_001050	LIMO018c01_001320	NO	1	Prophage>18kb	26290	NO	NO	YES	NO	YES
Prophage	limo.018.c01.10	LIMO018c01_012610	LIMO018c01_013270	NO	1	Prophage>30kb	48497	YES	YES	YES	YES	YES
Prophage	limo.018.c01.10	LIMO018c01_023920	LIMO018c01_024510	NO	1	Prophage>30kb	39591	YES	YES	YES	YES	YES
Prophage	limo.019.c01.10	LIMO019c01_001050	LIMO019c01_001330	NO	1	Prophage>18kb	26266	NO	NO	YES	NO	YES
Prophage	limo.019.c01.10	LIMO019c01_012600	LIMO019c01_013240	NO	1	Prophage>30kb	45779	YES	YES	YES	YES	YES
Prophage	limo.019.c01.10	LIMO019c01_023950	LIMO019c01_024530	NO	1	Prophage>30kb	39591	NO	YES	YES	YES	YES
Prophage	limo.020.c01.10	LIMO020c01_017590	LIMO020c01_018190	NO	1	Prophage>30kb	62072	YES	YES	YES	YES	YES
Prophage	limo.021.c01.10	LIMO021c01_012450	LIMO021c01_013130	NO	1	Prophage>30kb	49824	YES	YES	YES	YES	YES
Prophage	limo.022.c01.10	LIMO022c01_001240	LIMO022c01_001510	NO	1	Prophage>18kb	26288	NO	NO	YES	NO	YES
Prophage	limo.023.c01.10	LIMO023c01_001210	LIMO023c01_001490	NO	1	Prophage>18kb	26288	NO	NO	YES	NO	YES
Prophage	limo.024.c01.11	LIMO024c01_001190	LIMO024c01_001450	NO	1	Prophage>18kb	26288	NO	NO	YES	NO	YES
Prophage	limo.025.c01.10	LIMO025c01_001250	LIMO025c01_001520	NO	1	Prophage>18kb	26321	NO	NO	YES	NO	YES
Prophage	maau.001.c01.12	MAAU001c01_000480	MAAU001c01_001040	NO	1	Prophage>30kb	37416	YES	NO	YES	YES	NO
Prophage	maau.001.c01.12	MAAU001c01_005330	MAAU001c01_005990	NO	1	Prophage>30kb	44249	YES	YES	YES	YES	NO
Prophage	maau.001.c01.12	MAAU001c01_024050	MAAU001c01_024850	NO	1	Prophage>30kb	62867	YES	NO	NO	NO	YES
Prophage	maau.001.c01.12	MAAU001c01_027550	MAAU001c01_028000	NO	1	Prophage>30kb	39196	YES	YES	YES	YES	YES
Prophage	maau.001.c01.12	MAAU001c01_028290	MAAU001c01_028890	NO	1	Prophage>30kb	54202	YES	YES	YES	YES	YES
Prophage	masu.001.c01.13	MASU001c01_000800	MASU001c01_001310	NO	1	Prophage>30kb	35902	YES	NO	YES	YES	NO
Prophage	meca.001.c01.13	MECA001c01_025350	MECA001c01_025950	NO	1	Prophage>30kb	60319	YES	YES	NO	YES	YES
Prophage	meca.001.c01.13	MECA001c01_027980	MECA001c01_028550	NO	1	Prophage>30kb	45332	NO	NO	YES	YES	NO
Prophage	meex.002.c01.12	MEEX002c01_036880	MEEX002c01_037760	NO	1	Prophage>30kb	64676	YES	YES	YES	NO	YES
Prophage	mefg.001.c01.13	MEFG001c01_027260	MEFG001c01_027730	NO	1	Prophage>30kb	38342	NO	NO	NO	YES	YES
Prophage	melo.001.c01.14	MELO001c01_051750	MELO001c01_051990	NO	1	Prophage>30kb	30857	NO	NO	YES	NO	NO
Prophage	melo.001.c01.14	MELO001c01_062930	MELO001c01_063810	NO	1	Prophage>30kb	69848	YES	YES	NO	NO	NO
Prophage	melo.001.c01.14	MELO001c01_067320	MELO001c01_067810	NO	1	Prophage>30kb	41225	YES	YES	NO	YES	NO
Prophage	moth.001.c01.13	MOTH001c01_002820	MOTH001c01_003230	NO	1	Prophage>30kb	39037	YES	YES	NO	NO	YES
Prophage	myav.002.c01.13	MYAV002c01_007600	MYAV002c01_008340	NO	1	Prophage>30kb	53724	YES	YES	YES	YES	NO
Prophage	mybo.001.c01.13	MYBO001c01_028260	MYBO001c01_028650	NO	1	Prophage>30kb	37045	YES	NO	NO	NO	NO
Prophage	mybo.004.c01.11	MYBO004c01_012860	MYBO004c01_013240	NO	1	Prophage>30kb	46274	NO	NO	YES	NO	NO
Prophage	mybo.004.c01.11	MYBO004c01_028230	MYBO004c01_028430	NO	1	Prophage>18kb	18644	YES	NO	NO	NO	NO
Prophage	mycn.001.c01.12	MYCN001c01_012400	MYCN001c01_012900	NO	1	Prophage>30kb	63415	NO	NO	YES	NO	NO
Prophage	mycn.001.c01.12	MYCN001c01_036060	MYCN001c01_036270	NO	1	Prophage>18kb	26188	YES	YES	NO	YES	NO
Prophage	mycn.002.c01.10	MYCN002c01_012800	MYCN002c01_013210	NO	1	Prophage>30kb	50246	NO	NO	YES	NO	NO
Prophage	mycn.002.c01.10	MYCN002c01_031260	MYCN002c01_031740	NO	1	Prophage>30kb	50607	YES	YES	NO	YES	NO
Prophage	mycn.003.c01.10	MYCN003c01_009560	MYCN003c01_010060	NO	1	Prophage>30kb	61521	YES	YES	NO	YES	NO
Prophage	mycn.003.c01.10	MYCN003c01_013000	MYCN003c01_013550	NO	1	Prophage>30kb	69699	YES	NO	YES	NO	YES
Prophage	mycn.005.c01.10	MYCN005c01_012880	MYCN005c01_013340	NO	1	Prophage>30kb	59361	YES	NO	YES	NO	NO
Prophage	myma.001.c01.13	MYMA001c01_038440	MYMA001c01_039190	NO	1	Prophage>30kb	59332	YES	YES	NO	YES	NO
Prophage	mytu.002.c01.14	MYTU002c01_037280	MYTU002c01_037570	NO	1	Prophage>18kb	21174	YES	YES	NO	NO	YES
Prophage	mytu.004.c01.13	MYTU004c01_028250	MYTU004c01_028660	NO	1	Prophage>30kb	36706	YES	NO	NO	NO	NO
Prophage	mytu.006.c01.12	MYTU006c01_011980	MYTU006c01_012260	NO	1	Prophage>18kb	25863	YES	NO	NO	NO	NO
Prophage	mytu.007.c01.12	MYTU007c01_025670	MYTU007c01_025960	NO	1	Prophage>30kb	30556	YES	NO	NO	NO	NO
Prophage	mytu.009.c01.12	MYTU009c01_011670	MYTU009c01_012080	NO	1	Prophage>30kb	36853	YES	NO	NO	NO	NO
Prophage	mytu.010.c01.12	MYTU010c01_028370	MYTU010c01_028650	NO	1	Prophage>18kb	24817	YES	NO	NO	NO	NO
Prophage	mytu.013.c01.10	MYTU013c01_012430	MYTU013c01_012820	NO	1	Prophage>30kb	45865	NO	NO	YES	NO	NO
Prophage	mytu.014.c01.10	MYTU014c01_011680	MYTU014c01_012080	NO	1	Prophage>30kb	36641	YES	NO	NO	NO	NO
Prophage	myxa.001.c01.13	MYXA001c01_011800	MYXA001c01_012050	NO	1	Prophage>18kb	28380	YES	NO	YES	YES	YES
Prophage	myxa.001.c01.13	MYXA001c01_017840	MYXA001c01_018640	NO	1	Prophage>30kb	77319	YES	NO	YES	YES	NO
Prophage	myxa.001.c01.13	MYXA001c01_044210	MYXA001c01_044400	NO	1	Prophage>18kb	28575	NO	NO	YES	NO	NO
Prophage	nego.001.c01.13	NEGO001c01_004200	NEGO001c01_005060	NO	1	Prophage>30kb	65988	YES	YES	NO	NO	YES
Prophage	nego.001.c01.13	NEGO001c01_006800	NEGO001c01_007020	NO	1	Prophage>18kb	22567	NO	NO	YES	NO	NO
Prophage	nego.001.c01.13	NEGO001c01_009970	NEGO001c01_010590	NO	1	Prophage>30kb	43614	NO	YES	NO	NO	NO
Prophage	nego.002.c01.13	NEGO002c01_006550	NEGO002c01_006980	NO	1	Prophage>30kb	34229	YES	YES	NO	NO	NO
Prophage	nego.002.c01.13	NEGO002c01_011550	NEGO002c01_011980	NO	1	Prophage>30kb	31720	YES	NO	YES	NO	NO
Prophage	nego.002.c01.13	NEGO002c01_014240	NEGO002c01_015130	NO	1	Prophage>30kb	64744	YES	YES	YES	NO	YES
Prophage	nego.003.c01.12	NEGO003c01_005070	NEGO003c01_005460	NO	1	Prophage>30kb	31863	YES	YES	NO	NO	NO
Prophage	nego.003.c01.12	NEGO003c01_008680	NEGO003c01_009050	NO	1	Prophage>18kb	29708	YES	NO	YES	NO	NO
Prophage	nego.003.c01.12	NEGO003c01_011000	NEGO003c01_011740	NO	1	Prophage>30kb	63740	YES	YES	YES	YES	YES
Prophage	neme.001.c01.14	NEME001c01_011240	NEME001c01_011660	NO	1	Prophage>30kb	30871	NO	YES	YES	YES	NO
Prophage	neme.001.c01.14	NEME001c01_015960	NEME001c01_016590	NO	1	Prophage>30kb	41489	NO	NO	YES	YES	NO
Prophage	neme.002.c01.14	NEME002c01_010730	NEME002c01_011130	NO	1	Prophage>30kb	36089	YES	YES	YES	YES	NO
Prophage	neme.003.c01.13	NEME003c01_007980	NEME003c01_008520	NO	1	Prophage>30kb	48758	YES	NO	YES	YES	YES
Prophage	neme.005.c01.13	NEME005c01_009750	NEME005c01_010210	NO	1	Prophage>30kb	30316	YES	YES	YES	YES	NO
Prophage	neme.006.c01.12	NEME006c01_007440	NEME006c01_007970	NO	1	Prophage>30kb	44726	YES	NO	YES	YES	YES
Prophage	neme.006.c01.12	NEME006c01_008860	NEME006c01_009290	NO	1	Prophage>30kb	40019	NO	NO	YES	NO	NO
Prophage	neme.007.c01.12	NEME007c01_010490	NEME007c01_010870	NO	1	Prophage>18kb	27003	YES	YES	YES	YES	NO
Prophage	neme.009.c01.12	NEME009c01_010480	NEME009c01_010890	NO	1	Prophage>30kb	30020	YES	YES	YES	YES	NO
Prophage	neme.010.c01.12	NEME010c01_011000	NEME010c01_011350	NO	1	Prophage>18kb	25984	NO	YES	YES	YES	NO
Prophage	neme.011.c01.12	NEME011c01_010030	NEME011c01_010370	NO	1	Prophage>18kb	25984	NO	YES	YES	YES	NO
Prophage	neme.012.c01.12	NEME012c01_010380	NEME012c01_010840	NO	1	Prophage>30kb	35329	YES	YES	YES	YES	NO
Prophage	neme.013.c01.12	NEME013c01_010470	NEME013c01_010930	NO	1	Prophage>30kb	35411	YES	YES	YES	YES	NO
Prophage	neme.014.c01.12	NEME014c01_008350	NEME014c01_008850	NO	1	Prophage>30kb	40740	YES	NO	YES	YES	YES
Prophage	neme.014.c01.12	NEME014c01_009800	NEME014c01_010440	NO	1	Prophage>30kb	59468	YES	NO	YES	NO	NO
Prophage	neme.015.c01.12	NEME015c01_008690	NEME015c01_009170	NO	1	Prophage>30kb	38988	YES	YES	YES	YES	NO
Prophage	neme.015.c01.12	NEME015c01_013300	NEME015c01_013910	NO	1	Prophage>30kb	44025	NO	YES	YES	YES	NO
Prophage	neme.015.c01.12	NEME015c01_016240	NEME015c01_016910	NO	1	Prophage>30kb	49201	YES	NO	YES	NO	YES
Prophage	niwi.001.c01.13	NIWI001c01_007970	NIWI001c01_008880	NO	1	Prophage>30kb	72905	YES	YES	NO	YES	YES
Prophage	niwi.001.c01.13	NIWI001c01_011690	NIWI001c01_011970	NO	1	Prophage>18kb	24740	NO	NO	YES	YES	YES
Prophage	niwi.001.c01.13	NIWI001c01_014800	NIWI001c01_015140	NO	1	Prophage>30kb	31436	YES	YES	YES	YES	YES
Prophage	niwi.001.c01.13	NIWI001c01_015560	NIWI001c01_015940	NO	1	Prophage>30kb	38416	YES	YES	NO	YES	NO
Prophage	niwi.001.c01.13	NIWI001c01_016180	NIWI001c01_016600	NO	1	Prophage>30kb	34673	YES	YES	YES	YES	YES
Prophage	nofa.001.c01.13	NOFA001c01_000060	NOFA001c01_000830	NO	1	Prophage>30kb	56990	YES	YES	NO	YES	YES
Prophage	nofa.001.c01.13	NOFA001c01_015030	NOFA001c01_015940	NO	1	Prophage>30kb	56668	YES	NO	NO	YES	NO
Prophage	nofa.001.c01.13	NOFA001c01_039440	NOFA001c01_041020	NO	1	Prophage>30kb	91183	YES	YES	NO	YES	YES
Prophage	nosp.001.c01.15	NOSP001c01_033470	NOSP001c01_033640	NO	1	Prophage>18kb	21069	NO	NO	YES	NO	NO
Prophage	olca.001.c01.13	OLCA001c01_008200	OLCA001c01_008620	NO	1	Prophage>30kb	38042	NO	YES	NO	YES	NO
Prophage	olca.001.c01.13	OLCA001c01_021270	OLCA001c01_021770	NO	1	Prophage>30kb	42741	YES	YES	YES	YES	YES
Prophage	olca.001.c01.13	OLCA001c01_025850	OLCA001c01_026120	NO	1	Prophage>18kb	20157	NO	NO	YES	YES	YES
Prophage	olca.002.c01.12	OLCA002c01_014500	OLCA002c01_014730	NO	1	Prophage>18kb	20157	NO	NO	YES	YES	YES
Prophage	olca.002.c01.12	OLCA002c01_018460	OLCA002c01_019060	NO	1	Prophage>30kb	54554	YES	YES	YES	YES	YES
Prophage	olca.002.c01.12	OLCA002c01_023920	OLCA002c01_024550	NO	1	Prophage>30kb	53448	YES	YES	YES	YES	NO
Prophage	olca.002.c01.12	OLCA002c01_030270	OLCA002c01_031070	NO	1	Prophage>30kb	66132	YES	YES	NO	YES	NO
Prophage	olca.003.c01.12	OLCA003c01_014520	OLCA003c01_014750	NO	1	Prophage>18kb	20157	NO	NO	YES	YES	YES
Prophage	olca.003.c01.12	OLCA003c01_018490	OLCA003c01_018990	NO	1	Prophage>30kb	43590	YES	YES	YES	YES	YES
Prophage	olca.003.c01.12	OLCA003c01_023950	OLCA003c01_024580	NO	1	Prophage>30kb	53443	YES	YES	YES	YES	NO
Prophage	olca.003.c01.12	OLCA003c01_030850	OLCA003c01_031570	NO	1	Prophage>30kb	56524	YES	YES	NO	YES	NO
Prophage	pade.001.c01.13	PADE001c01_002650	PADE001c01_002840	NO	1	Prophage>18kb	20784	NO	NO	NO	NO	NO
Prophage	pade.001.c01.13	PADE001c01_003390	PADE001c01_003920	NO	1	Prophage>30kb	42335	YES	YES	YES	YES	NO
Prophage	pade.001.c01.13	PADE001c01_009720	PADE001c01_010110	NO	1	Prophage>30kb	31030	YES	YES	YES	YES	NO
Prophage	pade.001.c01.13	PADE001c01_020670	PADE001c01_020930	NO	1	Prophage>18kb	19574	NO	YES	NO	NO	NO
Prophage	pade.001.c02.13	PADE001c02_008820	PADE001c02_009360	NO	1	Prophage>30kb	43387	YES	YES	NO	NO	YES
Prophage	pade.002.c01.01	PADE002c01_000570	PADE002c01_000970	NO	1	Prophage>30kb	39472	NO	NO	YES	NO	NO
Prophage	pamu.002.c01.11	PAMU002c01_000480	PAMU002c01_001060	NO	1	Prophage>30kb	48552	YES	YES	YES	NO	YES
Prophage	pamu.002.c01.11	PAMU002c01_002850	PAMU002c01_003090	NO	1	Prophage>18kb	19985	YES	NO	NO	NO	NO
Prophage	pamu.002.c01.11	PAMU002c01_012800	PAMU002c01_013300	NO	1	Prophage>30kb	36002	YES	NO	YES	YES	YES
Prophage	pamu.004.c01.11	PAMU004c01_000460	PAMU004c01_001230	NO	1	Prophage>30kb	59975	YES	YES	YES	NO	YES
Prophage	pamu.004.c01.11	PAMU004c01_013950	PAMU004c01_014570	NO	1	Prophage>30kb	42680	YES	YES	YES	YES	YES
Prophage	pamu.004.c01.11	PAMU004c01_020820	PAMU004c01_021540	NO	1	Prophage>30kb	55723	YES	YES	YES	NO	YES
Prophage	phlu.001.c01.13	PHLU001c01_000080	PHLU001c01_000340	NO	1	Prophage>18kb	19749	NO	NO	YES	NO	NO
Prophage	phlu.001.c01.13	PHLU001c01_016590	PHLU001c01_016880	NO	1	Prophage>30kb	33318	NO	NO	YES	NO	NO
Prophage	phlu.001.c01.13	PHLU001c01_019360	PHLU001c01_019860	NO	1	Prophage>30kb	50349	YES	NO	YES	NO	NO
Prophage	phlu.001.c01.13	PHLU001c01_023160	PHLU001c01_023300	NO	1	Prophage>18kb	21176	NO	NO	YES	NO	NO
Prophage	phlu.001.c01.13	PHLU001c01_024410	PHLU001c01_024740	NO	1	Prophage>30kb	33253	NO	NO	YES	NO	NO
Prophage	phlu.001.c01.13	PHLU001c01_027940	PHLU001c01_028870	NO	1	Prophage>30kb	62210	YES	YES	YES	NO	YES
Prophage	phlu.001.c01.13	PHLU001c01_029310	PHLU001c01_029610	NO	1	Prophage>18kb	29024	YES	NO	YES	NO	NO
Prophage	phlu.001.c01.13	PHLU001c01_032330	PHLU001c01_032490	NO	1	Prophage>30kb	32493	NO	NO	YES	NO	YES
Prophage	phlu.001.c01.13	PHLU001c01_032930	PHLU001c01_034140	NO	1	Prophage>30kb	88705	YES	YES	YES	YES	YES
Prophage	phlu.001.c01.13	PHLU001c01_042210	PHLU001c01_042460	NO	1	Prophage>18kb	26504	YES	NO	YES	NO	NO
Prophage	phpr.001.c02.13	PHPR001c02_005600	PHPR001c02_005880	NO	1	Prophage>30kb	33580	NO	YES	NO	NO	NO
Prophage	phpr.001.c02.13	PHPR001c02_012750	PHPR001c02_013260	NO	1	Prophage>30kb	49326	YES	YES	YES	YES	NO
Prophage	prac.001.c01.12	PRAC001c01_016220	PRAC001c01_016490	NO	1	Prophage>18kb	29610	NO	YES	NO	NO	NO
Prophage	prac.003.c01.13	PRAC003c01_015890	PRAC003c01_016150	NO	1	Prophage>18kb	29610	NO	YES	NO	NO	NO
Prophage	psae.001.c01.14	PSAE001c01_006140	PSAE001c01_006610	NO	1	Prophage>30kb	38404	NO	NO	YES	NO	NO
Prophage	psae.002.c01.13	PSAE002c01_006310	PSAE002c01_006660	NO	1	Prophage>18kb	28576	NO	NO	YES	NO	NO
Prophage	psae.002.c01.13	PSAE002c01_039300	PSAE002c01_039590	NO	1	Prophage>18kb	23096	YES	NO	NO	NO	NO
Prophage	psae.003.c01.13	PSAE003c01_003470	PSAE003c01_003780	NO	1	Prophage>18kb	27169	YES	NO	NO	NO	NO
Prophage	psae.003.c01.13	PSAE003c01_006770	PSAE003c01_007340	NO	1	Prophage>30kb	51130	YES	YES	YES	YES	YES
Prophage	psae.003.c01.13	PSAE003c01_007540	PSAE003c01_007910	NO	1	Prophage>30kb	30062	NO	NO	YES	NO	NO
Prophage	psae.003.c01.13	PSAE003c01_023430	PSAE003c01_024330	NO	1	Prophage>30kb	70683	YES	YES	YES	NO	NO
Prophage	psae.003.c01.13	PSAE003c01_030300	PSAE003c01_030560	NO	1	Prophage>30kb	34550	YES	NO	NO	NO	NO
Prophage	psae.003.c01.13	PSAE003c01_050200	PSAE003c01_050700	NO	1	Prophage>30kb	37525	YES	YES	YES	YES	YES
Prophage	psae.003.c01.13	PSAE003c01_051280	PSAE003c01_051490	NO	1	Prophage>18kb	18214	YES	YES	NO	YES	YES
Prophage	psae.004.c01.13	PSAE004c01_006070	PSAE004c01_006400	NO	1	Prophage>18kb	28024	NO	NO	YES	NO	NO
Prophage	psae.004.c01.13	PSAE004c01_007930	PSAE004c01_008420	NO	1	Prophage>30kb	47461	YES	YES	NO	YES	YES
Prophage	psae.004.c01.13	PSAE004c01_013180	PSAE004c01_013760	NO	1	Prophage>30kb	49109	YES	YES	NO	YES	YES
Prophage	psae.004.c01.13	PSAE004c01_015490	PSAE004c01_016030	NO	1	Prophage>30kb	46001	NO	YES	NO	NO	NO
Prophage	psae.004.c01.13	PSAE004c01_025220	PSAE004c01_025880	NO	1	Prophage>30kb	49815	YES	YES	YES	YES	YES
Prophage	psae.005.c01.12	PSAE005c01_013310	PSAE005c01_013820	NO	1	Prophage>30kb	56776	YES	YES	NO	YES	YES
Prophage	psae.005.c01.12	PSAE005c01_024490	PSAE005c01_024910	NO	1	Prophage>30kb	46229	YES	YES	NO	YES	YES
Prophage	psae.006.c01.11	PSAE006c01_015470	PSAE006c01_015960	NO	1	Prophage>30kb	39546	YES	YES	YES	YES	YES
Prophage	psae.006.c01.11	PSAE006c01_028750	PSAE006c01_029360	NO	1	Prophage>30kb	56565	YES	NO	YES	NO	NO
Prophage	psae.006.c01.11	PSAE006c01_038370	PSAE006c01_039060	NO	1	Prophage>30kb	63636	NO	YES	YES	YES	NO
Prophage	psae.006.c01.11	PSAE006c01_048820	PSAE006c01_049320	NO	1	Prophage>30kb	41414	YES	NO	YES	YES	YES
Prophage	psae.006.c01.11	PSAE006c01_054020	PSAE006c01_054490	NO	1	Prophage>30kb	37427	NO	YES	YES	YES	NO
Prophage	psae.007.c01.10	PSAE007c01_006080	PSAE007c01_006330	NO	1	Prophage>18kb	24798	NO	NO	YES	NO	NO
Prophage	psfl.001.c01.13	PSFL001c01_011980	PSFL001c01_012240	NO	1	Prophage>18kb	24482	NO	NO	YES	NO	NO
Prophage	psfl.001.c01.13	PSFL001c01_019620	PSFL001c01_020080	NO	1	Prophage>30kb	38436	YES	YES	YES	YES	YES
Prophage	psfl.001.c01.13	PSFL001c01_037080	PSFL001c01_037830	NO	1	Prophage>30kb	61028	YES	NO	YES	NO	YES
Prophage	psfl.002.c01.13	PSFL002c01_011470	PSFL002c01_011970	NO	1	Prophage>30kb	43471	NO	NO	YES	NO	YES
Prophage	psfl.003.c01.12	PSFL003c01_015370	PSFL003c01_015630	NO	1	Prophage>18kb	26083	YES	YES	NO	YES	NO
Prophage	psfl.003.c01.12	PSFL003c01_027280	PSFL003c01_028350	NO	1	Prophage>30kb	80674	YES	NO	YES	NO	YES
Prophage	psfl.004.c01.11	PSFL004c01_015800	PSFL004c01_016570	NO	1	Prophage>30kb	67952	YES	YES	YES	YES	YES
Prophage	psfl.004.c01.11	PSFL004c01_019820	PSFL004c01_020570	NO	1	Prophage>30kb	52519	YES	NO	YES	NO	YES
Prophage	psfl.005.c01.11	PSFL005c01_042930	PSFL005c01_043400	NO	1	Prophage>30kb	41417	YES	YES	YES	NO	YES
Prophage	psha.001.c01.13	PSHA001c01_015370	PSHA001c01_015880	NO	1	Prophage>30kb	38663	NO	NO	NO	YES	NO
Prophage	pspu.001.c01.14	PSPU001c01_015600	PSPU001c01_016110	NO	1	Prophage>30kb	38316	YES	NO	YES	YES	YES
Prophage	pspu.001.c01.14	PSPU001c01_023160	PSPU001c01_023540	NO	1	Prophage>30kb	46722	YES	NO	YES	NO	YES
Prophage	pspu.001.c01.14	PSPU001c01_030700	PSPU001c01_031160	NO	1	Prophage>30kb	39983	NO	YES	YES	YES	NO
Prophage	pspu.001.c01.14	PSPU001c01_038910	PSPU001c01_039600	NO	1	Prophage>30kb	50593	YES	YES	YES	NO	YES
Prophage	pspu.001.c01.14	PSPU001c01_041610	PSPU001c01_041820	NO	1	Prophage>18kb	23829	NO	NO	NO	NO	YES
Prophage	pspu.002.c01.13	PSPU002c01_011950	PSPU002c01_012640	NO	1	Prophage>30kb	61852	YES	YES	YES	YES	YES
Prophage	pspu.002.c01.13	PSPU002c01_017540	PSPU002c01_018300	NO	1	Prophage>30kb	69033	YES	YES	NO	NO	YES
Prophage	pspu.002.c01.13	PSPU002c01_034270	PSPU002c01_035260	NO	1	Prophage>30kb	69824	YES	NO	NO	NO	YES
Prophage	pspu.002.c01.13	PSPU002c01_037520	PSPU002c01_037700	NO	1	Prophage>18kb	20066	NO	NO	NO	NO	YES
Prophage	pspu.003.c01.13	PSPU003c01_013120	PSPU003c01_013760	NO	1	Prophage>30kb	45846	YES	YES	YES	YES	YES
Prophage	pspu.003.c01.13	PSPU003c01_036170	PSPU003c01_036300	NO	1	Prophage>18kb	18457	YES	NO	NO	NO	NO
Prophage	pspu.003.c01.13	PSPU003c01_039520	PSPU003c01_040070	NO	1	Prophage>30kb	41773	YES	YES	YES	YES	YES
Prophage	pspu.003.c01.13	PSPU003c01_040640	PSPU003c01_040910	NO	1	Prophage>18kb	24240	NO	NO	YES	NO	YES
Prophage	pspu.004.c01.13	PSPU004c01_033550	PSPU004c01_034290	NO	1	Prophage>30kb	50512	YES	NO	NO	NO	NO
Prophage	pspu.004.c01.13	PSPU004c01_041190	PSPU004c01_041930	NO	1	Prophage>30kb	57785	YES	YES	YES	YES	YES
Prophage	pspu.005.c01.12	PSPU005c01_018970	PSPU005c01_019400	NO	1	Prophage>30kb	60992	YES	NO	NO	NO	NO
Prophage	pspu.005.c01.12	PSPU005c01_026980	PSPU005c01_027480	NO	1	Prophage>30kb	51492	YES	YES	YES	YES	NO
Prophage	pspu.006.c01.12	PSPU006c01_012290	PSPU006c01_012990	NO	1	Prophage>30kb	59372	YES	YES	YES	YES	YES
Prophage	pspu.006.c01.12	PSPU006c01_017670	PSPU006c01_018090	NO	1	Prophage>30kb	41087	YES	YES	YES	YES	YES
Prophage	pspu.006.c01.12	PSPU006c01_024700	PSPU006c01_025430	NO	1	Prophage>30kb	66187	YES	NO	NO	NO	NO
Prophage	pspu.007.c01.10	PSPU007c01_041480	PSPU007c01_042090	NO	1	Prophage>30kb	45214	YES	YES	YES	YES	YES
Prophage	pspu.007.c01.10	PSPU007c01_049430	PSPU007c01_050570	NO	1	Prophage>30kb	71642	YES	YES	YES	YES	YES
Prophage	pspu.007.c01.10	PSPU007c01_056660	PSPU007c01_057110	NO	1	Prophage>30kb	34266	NO	YES	YES	YES	YES
Prophage	pspu.008.c01.10	PSPU008c01_013210	PSPU008c01_014880	NO	1	Prophage>30kb	124353	YES	YES	YES	NO	YES
Prophage	pspu.009.c01.10	PSPU009c01_017400	PSPU009c01_017920	NO	1	Prophage>30kb	40709	YES	YES	NO	NO	YES
Prophage	pspu.009.c01.10	PSPU009c01_020610	PSPU009c01_021430	NO	1	Prophage>30kb	55220	YES	NO	NO	NO	YES
Prophage	pspu.009.c01.10	PSPU009c01_033780	PSPU009c01_034240	NO	1	Prophage>30kb	38901	YES	YES	YES	YES	YES
Prophage	pspu.009.c01.10	PSPU009c01_035580	PSPU009c01_035810	NO	1	Prophage>18kb	25256	NO	NO	NO	NO	YES
Prophage	pspu.009.c01.10	PSPU009c01_040070	PSPU009c01_040880	NO	1	Prophage>30kb	53884	YES	YES	YES	YES	YES
Prophage	psst.001.c01.13	PSST001c01_006330	PSST001c01_006730	NO	1	Prophage>30kb	56090	YES	YES	NO	NO	NO
Prophage	psst.001.c01.13	PSST001c01_014670	PSST001c01_014890	NO	1	Prophage>18kb	28179	YES	YES	NO	NO	NO
Prophage	psst.001.c01.13	PSST001c01_033810	PSST001c01_034010	NO	1	Prophage>18kb	21613	YES	YES	NO	NO	NO
Prophage	psst.004.c01.10	PSST004c01_013430	PSST004c01_014030	NO	1	Prophage>30kb	47187	YES	YES	NO	YES	YES
Prophage	psst.006.c01.10	PSST006c01_033400	PSST006c01_033670	NO	1	Prophage>30kb	30598	YES	YES	NO	NO	NO
Prophage	pssy.001.c01.13	PSSY001c01_005560	PSSY001c01_005760	NO	1	Prophage>18kb	23610	YES	NO	YES	NO	NO
Prophage	pssy.001.c01.13	PSSY001c01_033620	PSSY001c01_034090	NO	1	Prophage>30kb	43846	YES	YES	YES	YES	YES
Prophage	pssy.001.c01.13	PSSY001c01_039070	PSSY001c01_039270	NO	1	Prophage>18kb	18296	YES	NO	YES	NO	NO
Prophage	pssy.001.c01.13	PSSY001c01_039770	PSSY001c01_040320	NO	1	Prophage>30kb	49086	YES	NO	NO	NO	NO
Prophage	pssy.002.c01.13	PSSY002c01_027630	PSSY002c01_028580	NO	1	Prophage>30kb	82165	YES	NO	YES	NO	NO
Prophage	pssy.002.c01.13	PSSY002c01_046080	PSSY002c01_046430	NO	1	Prophage>30kb	31862	YES	NO	YES	NO	YES
Prophage	pssy.003.c01.13	PSSY003c01_018240	PSSY003c01_018460	NO	1	Prophage>18kb	29443	YES	NO	YES	NO	YES
Prophage	pssy.003.c01.13	PSSY003c01_040850	PSSY003c01_040960	NO	1	Prophage>18kb	18141	YES	NO	NO	NO	NO
Prophage	pssy.003.c01.13	PSSY003c01_047950	PSSY003c01_048400	NO	1	Prophage>30kb	42825	YES	NO	YES	NO	YES
Prophage	raso.001.c01.14	RASO001c01_017130	RASO001c01_017550	NO	1	Prophage>30kb	43308	NO	NO	YES	YES	YES
Prophage	raso.001.c01.14	RASO001c01_019320	RASO001c01_019770	NO	1	Prophage>30kb	30972	YES	YES	YES	YES	YES
Prophage	raso.002.c01.12	RASO002c01_001970	RASO002c01_002430	NO	1	Prophage>30kb	33712	NO	YES	NO	YES	NO
Prophage	raso.003.c01.12	RASO003c01_014220	RASO003c01_014700	NO	1	Prophage>30kb	46996	YES	NO	YES	NO	YES
Prophage	raso.003.c01.12	RASO003c01_016280	RASO003c01_017010	NO	1	Prophage>30kb	59687	YES	NO	YES	YES	YES
Prophage	raso.003.c01.12	RASO003c01_021840	RASO003c01_022470	NO	1	Prophage>30kb	44724	YES	YES	YES	YES	YES
Prophage	raso.004.c01.01	RASO004c01_016770	RASO004c01_017540	NO	1	Prophage>30kb	56668	YES	YES	YES	YES	YES
Prophage	raso.004.c01.01	RASO004c01_021000	RASO004c01_021960	NO	1	Prophage>30kb	62651	YES	NO	YES	NO	NO
Prophage	raso.004.c01.01	RASO004c01_026150	RASO004c01_026420	NO	1	Prophage>18kb	19887	NO	YES	NO	YES	NO
Prophage	raso.005.c01.12	RASO005c01_002180	RASO005c01_002630	NO	1	Prophage>30kb	33713	YES	YES	NO	YES	NO
Prophage	raso.005.c01.12	RASO005c01_025380	RASO005c01_025770	NO	1	Prophage>30kb	33821	YES	YES	NO	YES	NO
Prophage	rhle.001.c01.13	RHLE001c01_021930	RHLE001c01_022250	NO	1	Prophage>30kb	35221	NO	NO	NO	NO	NO
Prophage	rhle.002.c01.13	RHLE002c01_023990	RHLE002c01_024810	NO	1	Prophage>30kb	55005	YES	YES	NO	NO	YES
Prophage	rhpa.001.c01.13	RHPA001c01_017990	RHPA001c01_018270	NO	1	Prophage>18kb	27573	NO	NO	YES	YES	YES
Prophage	rhpa.002.c01.13	RHPA002c01_019810	RHPA002c01_020120	NO	1	Prophage>18kb	29867	NO	NO	YES	YES	YES
Prophage	rhpa.003.c01.13	RHPA003c01_034780	RHPA003c01_035110	NO	1	Prophage>30kb	32383	NO	NO	YES	YES	YES
Prophage	rhpa.004.c01.13	RHPA004c01_018980	RHPA004c01_019270	NO	1	Prophage>30kb	30036	NO	NO	YES	YES	YES
Prophage	rhpa.005.c01.13	RHPA005c01_006500	RHPA005c01_007090	NO	1	Prophage>30kb	41304	NO	NO	YES	YES	NO
Prophage	rhpa.005.c01.13	RHPA005c01_020700	RHPA005c01_021020	NO	1	Prophage>18kb	27447	NO	NO	YES	YES	YES
Prophage	rhpa.005.c01.13	RHPA005c01_029930	RHPA005c01_030500	NO	1	Prophage>30kb	37761	YES	YES	YES	NO	YES
Prophage	rhpa.005.c01.13	RHPA005c01_032970	RHPA005c01_033670	NO	1	Prophage>30kb	50491	NO	NO	YES	YES	NO
Prophage	rhpa.005.c01.13	RHPA005c01_039500	RHPA005c01_040010	NO	1	Prophage>30kb	47152	YES	YES	YES	YES	YES
Prophage	rhpa.006.c01.13	RHPA006c01_018920	RHPA006c01_019200	NO	1	Prophage>18kb	28691	NO	NO	YES	YES	YES
Prophage	rhpa.007.c01.13	RHPA007c01_024610	RHPA007c01_025230	NO	1	Prophage>30kb	42898	YES	YES	YES	NO	YES
Prophage	rhpa.007.c01.13	RHPA007c01_029050	RHPA007c01_029640	NO	1	Prophage>30kb	45232	YES	NO	YES	NO	YES
Prophage	rhpa.007.c01.13	RHPA007c01_035720	RHPA007c01_035960	NO	1	Prophage>18kb	20043	NO	NO	YES	YES	NO
Prophage	rhrh.001.c01.13	RHRH001c01_000050	RHRH001c01_000160	NO	1	Prophage>18kb	19525	NO	NO	NO	NO	NO
Prophage	rhsp.001.c01.13	RHSP001c01_002150	RHSP001c01_002500	NO	1	Prophage>18kb	29019	YES	YES	YES	YES	NO
Prophage	rhsp.001.c01.13	RHSP001c01_006440	RHSP001c01_006800	NO	1	Prophage>30kb	31208	YES	YES	YES	YES	NO
Prophage	rhsp.001.c01.13	RHSP001c01_016090	RHSP001c01_016310	NO	1	Prophage>18kb	26028	YES	YES	YES	YES	YES
Prophage	rhsp.001.c01.13	RHSP001c01_018400	RHSP001c01_018600	NO	1	Prophage>18kb	21397	YES	YES	NO	YES	YES
Prophage	rhsp.001.c02.13	RHSP001c02_007780	RHSP001c02_008360	NO	1	Prophage>30kb	53460	YES	YES	NO	YES	NO
Prophage	rhsp.002.c01.13	RHSP002c01_002780	RHSP002c01_003090	NO	1	Prophage>18kb	26182	YES	YES	YES	YES	YES
Prophage	rhsp.002.c01.13	RHSP002c01_006250	RHSP002c01_006870	NO	1	Prophage>30kb	48674	YES	YES	YES	YES	YES
Prophage	rhsp.002.c02.13	RHSP002c02_002990	RHSP002c02_003930	NO	1	Prophage>30kb	83532	YES	YES	YES	YES	NO
Prophage	rhsp.003.c01.13	RHSP003c01_012700	RHSP003c01_013420	NO	1	Prophage>30kb	68897	NO	NO	YES	YES	NO
Prophage	rhsp.003.c01.13	RHSP003c01_013540	RHSP003c01_013830	NO	1	Prophage>18kb	23310	YES	YES	YES	YES	YES
Prophage	rhsp.003.c01.13	RHSP003c01_017220	RHSP003c01_017730	NO	1	Prophage>30kb	40123	YES	YES	YES	YES	NO
Prophage	rhsp.003.c01.13	RHSP003c01_020860	RHSP003c01_021370	NO	1	Prophage>30kb	41050	YES	NO	YES	YES	NO
Prophage	rhsp.004.c01.12	RHSP004c01_003440	RHSP004c01_003900	NO	1	Prophage>30kb	36613	YES	YES	YES	YES	NO
Prophage	rhsp.004.c01.12	RHSP004c01_023460	RHSP004c01_023680	NO	1	Prophage>18kb	24304	YES	YES	NO	NO	NO
Prophage	rhsp.004.c01.12	RHSP004c01_030630	RHSP004c01_031080	NO	1	Prophage>30kb	39305	YES	YES	YES	YES	NO
Prophage	rhsp.004.c02.12	RHSP004c02_008900	RHSP004c02_010300	NO	1	Prophage>30kb	127147	YES	YES	NO	YES	NO
Prophage	saen.001.c01.14	SAEN001c01_008810	SAEN001c01_009290	NO	1	Prophage>30kb	45475	YES	YES	YES	YES	YES
Prophage	saen.001.c01.14	SAEN001c01_010020	SAEN001c01_010560	NO	1	Prophage>30kb	45487	YES	YES	YES	NO	YES
Prophage	saen.001.c01.14	SAEN001c01_018570	SAEN001c01_018850	NO	1	Prophage>18kb	26589	NO	NO	YES	NO	NO
Prophage	saen.001.c01.14	SAEN001c01_025720	SAEN001c01_026430	NO	1	Prophage>30kb	62899	YES	YES	YES	NO	YES
Prophage	saen.001.c01.14	SAEN001c01_026760	SAEN001c01_027330	NO	1	Prophage>30kb	48585	YES	YES	YES	YES	YES
Prophage	saen.001.c01.14	SAEN001c01_041660	SAEN001c01_041890	NO	1	Prophage>18kb	20418	NO	NO	YES	NO	YES
Prophage	saen.002.c01.14	SAEN002c01_009000	SAEN002c01_009640	NO	1	Prophage>30kb	44009	YES	YES	YES	NO	YES
Prophage	saen.002.c01.14	SAEN002c01_014160	SAEN002c01_014680	NO	1	Prophage>30kb	35147	YES	NO	YES	YES	YES
Prophage	saen.002.c01.14	SAEN002c01_017590	SAEN002c01_018760	NO	1	Prophage>30kb	98553	YES	YES	YES	NO	YES
Prophage	saen.002.c01.14	SAEN002c01_025970	SAEN002c01_026160	NO	1	Prophage>18kb	25080	NO	NO	YES	NO	NO
Prophage	saen.002.c01.14	SAEN002c01_032940	SAEN002c01_033680	NO	1	Prophage>30kb	65283	YES	YES	YES	YES	YES
Prophage	saen.002.c01.14	SAEN002c01_041310	SAEN002c01_042540	NO	1	Prophage>30kb	110362	YES	YES	YES	YES	YES
Prophage	saen.003.c01.14	SAEN003c01_013020	SAEN003c01_013790	NO	1	Prophage>30kb	62342	YES	NO	YES	YES	YES
Prophage	saen.003.c01.14	SAEN003c01_017990	SAEN003c01_018620	NO	1	Prophage>30kb	44273	YES	YES	YES	NO	YES
Prophage	saen.003.c01.14	SAEN003c01_025420	SAEN003c01_025680	NO	1	Prophage>18kb	29095	YES	NO	YES	NO	NO
Prophage	saen.003.c01.14	SAEN003c01_032810	SAEN003c01_033340	NO	1	Prophage>30kb	40763	YES	YES	YES	YES	YES
Prophage	saen.003.c01.14	SAEN003c01_041270	SAEN003c01_042160	NO	1	Prophage>30kb	82830	YES	YES	YES	YES	YES
Prophage	saen.004.c01.13	SAEN004c01_009800	SAEN004c01_010260	NO	1	Prophage>30kb	40886	YES	NO	YES	YES	YES
Prophage	saen.004.c01.13	SAEN004c01_012050	SAEN004c01_012760	NO	1	Prophage>30kb	63017	YES	YES	YES	NO	YES
Prophage	saen.004.c01.13	SAEN004c01_026080	SAEN004c01_026890	NO	1	Prophage>30kb	64028	YES	YES	YES	NO	YES
Prophage	saen.004.c01.13	SAEN004c01_041360	SAEN004c01_041580	NO	1	Prophage>18kb	20343	NO	NO	YES	NO	YES
Prophage	saen.005.c01.13	SAEN005c01_007420	SAEN005c01_007680	NO	1	Prophage>18kb	20164	NO	NO	YES	NO	YES
Prophage	saen.005.c01.13	SAEN005c01_009590	SAEN005c01_010190	NO	1	Prophage>30kb	40841	YES	NO	YES	NO	YES
Prophage	saen.005.c01.13	SAEN005c01_012740	SAEN005c01_013590	NO	1	Prophage>30kb	48516	YES	YES	NO	NO	NO
Prophage	saen.006.c01.13	SAEN006c01_000320	SAEN006c01_000510	NO	1	Prophage>18kb	21482	YES	NO	YES	NO	NO
Prophage	saen.006.c01.13	SAEN006c01_025250	SAEN006c01_026350	NO	1	Prophage>30kb	95011	YES	NO	YES	NO	YES
Prophage	saen.007.c01.13	SAEN007c01_010010	SAEN007c01_010530	NO	1	Prophage>30kb	45473	YES	YES	YES	YES	YES
Prophage	saen.007.c01.13	SAEN007c01_010840	SAEN007c01_011400	NO	1	Prophage>30kb	43675	YES	YES	YES	NO	YES
Prophage	saen.007.c01.13	SAEN007c01_019350	SAEN007c01_019620	NO	1	Prophage>18kb	27207	YES	NO	YES	NO	NO
Prophage	saen.007.c01.13	SAEN007c01_026670	SAEN007c01_027220	NO	1	Prophage>30kb	48781	YES	YES	YES	YES	YES
Prophage	saen.007.c01.13	SAEN007c01_027780	SAEN007c01_028390	NO	1	Prophage>30kb	55188	YES	YES	YES	YES	YES
Prophage	saen.007.c01.13	SAEN007c01_041470	SAEN007c01_041840	NO	1	Prophage>18kb	29909	YES	YES	YES	YES	YES
Prophage	saen.007.c01.13	SAEN007c01_043140	SAEN007c01_043420	NO	1	Prophage>18kb	21908	NO	NO	YES	NO	YES
Prophage	saen.008.c01.13	SAEN008c01_010540	SAEN008c01_011110	NO	1	Prophage>30kb	45341	YES	YES	YES	YES	YES
Prophage	saen.008.c01.13	SAEN008c01_019530	SAEN008c01_020090	NO	1	Prophage>30kb	48076	YES	NO	YES	NO	NO
Prophage	saen.008.c01.13	SAEN008c01_032990	SAEN008c01_033470	NO	1	Prophage>30kb	41782	YES	YES	YES	YES	YES
Prophage	saen.008.c01.13	SAEN008c01_043140	SAEN008c01_043400	NO	1	Prophage>18kb	18428	NO	NO	YES	NO	YES
Prophage	saen.009.c01.13	SAEN009c01_019250	SAEN009c01_019520	NO	1	Prophage>18kb	28274	YES	NO	YES	NO	NO
Prophage	saen.009.c01.13	SAEN009c01_021340	SAEN009c01_021840	NO	1	Prophage>30kb	39396	YES	YES	YES	YES	YES
Prophage	saen.009.c01.13	SAEN009c01_042100	SAEN009c01_042670	NO	1	Prophage>30kb	43872	YES	YES	YES	YES	YES
Prophage	saen.010.c01.13	SAEN010c01_026420	SAEN010c01_026730	NO	1	Prophage>18kb	26048	YES	YES	YES	YES	YES
Prophage	saen.010.c01.13	SAEN010c01_026980	SAEN010c01_027420	NO	1	Prophage>30kb	46424	YES	YES	YES	YES	YES
Prophage	saen.010.c01.13	SAEN010c01_042240	SAEN010c01_042520	NO	1	Prophage>18kb	20422	NO	NO	YES	NO	YES
Prophage	saen.010.c01.13	SAEN010c01_045300	SAEN010c01_045670	NO	1	Prophage>30kb	33277	YES	NO	YES	NO	NO
Prophage	saen.012.c01.13	SAEN012c01_009980	SAEN012c01_010540	NO	1	Prophage>30kb	44007	YES	YES	YES	NO	YES
Prophage	saen.012.c01.13	SAEN012c01_012740	SAEN012c01_013390	NO	1	Prophage>30kb	59064	YES	YES	YES	YES	YES
Prophage	saen.012.c01.13	SAEN012c01_020850	SAEN012c01_021410	NO	1	Prophage>30kb	42561	YES	YES	YES	YES	YES
Prophage	saen.012.c01.13	SAEN012c01_027950	SAEN012c01_028400	NO	1	Prophage>30kb	42582	YES	YES	YES	YES	YES
Prophage	saen.013.c01.13	SAEN013c01_010890	SAEN013c01_011440	NO	1	Prophage>30kb	51778	YES	YES	YES	YES	YES
Prophage	saen.014.c01.13	SAEN014c01_010970	SAEN014c01_011670	NO	1	Prophage>30kb	74044	YES	NO	YES	NO	YES
Prophage	saen.014.c01.13	SAEN014c01_018810	SAEN014c01_019330	NO	1	Prophage>30kb	41251	YES	YES	YES	NO	YES
Prophage	saen.016.c01.12	SAEN016c01_008620	SAEN016c01_009030	NO	1	Prophage>30kb	33880	YES	YES	YES	YES	YES
Prophage	saen.016.c01.12	SAEN016c01_009970	SAEN016c01_010540	NO	1	Prophage>30kb	43352	YES	NO	YES	NO	YES
Prophage	saen.016.c01.12	SAEN016c01_012570	SAEN016c01_013060	NO	1	Prophage>30kb	39527	NO	YES	NO	NO	YES
Prophage	saen.016.c01.12	SAEN016c01_026430	SAEN016c01_026960	NO	1	Prophage>30kb	44713	YES	YES	YES	YES	YES
Prophage	saen.016.c01.12	SAEN016c01_042150	SAEN016c01_042400	NO	1	Prophage>18kb	20487	NO	NO	YES	NO	YES
Prophage	saen.017.c01.11	SAEN017c01_010120	SAEN017c01_010640	NO	1	Prophage>30kb	46239	YES	YES	YES	YES	YES
Prophage	saen.017.c01.11	SAEN017c01_019590	SAEN017c01_020200	NO	1	Prophage>30kb	47888	YES	YES	YES	YES	YES
Prophage	saen.017.c01.11	SAEN017c01_025950	SAEN017c01_026690	NO	1	Prophage>30kb	67180	YES	YES	YES	YES	YES
Prophage	saen.017.c01.11	SAEN017c01_031690	SAEN017c01_032150	NO	1	Prophage>30kb	42760	YES	YES	YES	YES	NO
Prophage	saen.018.c01.12	SAEN018c01_009390	SAEN018c01_009910	NO	1	Prophage>30kb	45242	YES	YES	YES	NO	YES
Prophage	saen.018.c01.12	SAEN018c01_019070	SAEN018c01_019750	NO	1	Prophage>30kb	57009	YES	YES	YES	YES	YES
Prophage	saen.018.c01.12	SAEN018c01_025510	SAEN018c01_026220	NO	1	Prophage>30kb	65625	YES	YES	YES	YES	YES
Prophage	saen.018.c01.12	SAEN018c01_026700	SAEN018c01_027370	NO	1	Prophage>30kb	59962	YES	YES	YES	YES	YES
Prophage	saen.018.c01.12	SAEN018c01_041490	SAEN018c01_041800	NO	1	Prophage>18kb	25974	NO	NO	YES	NO	NO
Prophage	saen.019.c01.12	SAEN019c01_010450	SAEN019c01_011000	NO	1	Prophage>30kb	45514	YES	YES	YES	NO	YES
Prophage	saen.019.c01.12	SAEN019c01_022720	SAEN019c01_023080	NO	1	Prophage>30kb	34779	NO	NO	YES	NO	YES
Prophage	saen.019.c01.12	SAEN019c01_027350	SAEN019c01_027690	NO	1	Prophage>18kb	27948	YES	YES	YES	YES	YES
Prophage	saen.019.c01.12	SAEN019c01_027950	SAEN019c01_028500	NO	1	Prophage>30kb	44681	YES	YES	YES	YES	YES
Prophage	saen.019.c01.12	SAEN019c01_044240	SAEN019c01_044500	NO	1	Prophage>18kb	20420	NO	NO	YES	NO	YES
Prophage	saen.020.c01.12	SAEN020c01_011230	SAEN020c01_011800	NO	1	Prophage>30kb	45473	YES	NO	YES	YES	YES
Prophage	saen.020.c01.12	SAEN020c01_013910	SAEN020c01_014820	NO	1	Prophage>30kb	64336	YES	YES	YES	YES	YES
Prophage	saen.020.c01.12	SAEN020c01_021830	SAEN020c01_022480	NO	1	Prophage>30kb	39987	YES	NO	YES	NO	NO
Prophage	saen.020.c01.12	SAEN020c01_023720	SAEN020c01_024450	NO	1	Prophage>30kb	50749	YES	YES	YES	YES	YES
Prophage	saen.020.c01.12	SAEN020c01_027010	SAEN020c01_027240	NO	1	Prophage>18kb	20164	NO	NO	YES	NO	YES
Prophage	saen.020.c01.12	SAEN020c01_031180	SAEN020c01_032020	NO	1	Prophage>30kb	65204	YES	YES	YES	NO	YES
Prophage	saen.020.c01.12	SAEN020c01_049590	SAEN020c01_049860	NO	1	Prophage>18kb	20420	NO	NO	YES	NO	YES
Prophage	saen.021.c01.12	SAEN021c01_009770	SAEN021c01_010290	NO	1	Prophage>30kb	43334	NO	YES	YES	YES	YES
Prophage	saen.021.c01.12	SAEN021c01_018350	SAEN021c01_018910	NO	1	Prophage>30kb	46863	YES	NO	YES	NO	NO
Prophage	saen.021.c01.12	SAEN021c01_019860	SAEN021c01_020410	NO	1	Prophage>30kb	48967	YES	YES	YES	YES	YES
Prophage	saen.021.c01.12	SAEN021c01_022740	SAEN021c01_022960	NO	1	Prophage>18kb	20164	NO	NO	YES	NO	YES
Prophage	saen.021.c01.12	SAEN021c01_026490	SAEN021c01_027230	NO	1	Prophage>30kb	65625	YES	YES	YES	YES	YES
Prophage	saen.021.c01.12	SAEN021c01_027680	SAEN021c01_028370	NO	1	Prophage>30kb	59962	YES	YES	YES	YES	YES
Prophage	saen.021.c01.12	SAEN021c01_043120	SAEN021c01_043400	NO	1	Prophage>18kb	21623	NO	NO	YES	NO	YES
Prophage	saen.022.c01.11	SAEN022c01_015920	SAEN022c01_016750	NO	1	Prophage>30kb	75931	YES	YES	YES	YES	YES
Prophage	saen.023.c01.11	SAEN023c01_002930	SAEN023c01_003180	NO	1	Prophage>18kb	20900	NO	NO	YES	NO	YES
Prophage	saen.023.c01.11	SAEN023c01_016730	SAEN023c01_017290	NO	1	Prophage>30kb	44145	YES	YES	YES	YES	YES
Prophage	saen.023.c01.11	SAEN023c01_024850	SAEN023c01_025420	NO	1	Prophage>30kb	46879	YES	NO	YES	NO	NO
Prophage	saen.023.c01.11	SAEN023c01_028490	SAEN023c01_028740	NO	1	Prophage>18kb	24555	NO	NO	YES	NO	YES
Prophage	saen.024.c01.11	SAEN024c01_013990	SAEN024c01_014620	NO	1	Prophage>30kb	48858	YES	NO	YES	YES	YES
Prophage	saen.024.c01.11	SAEN024c01_019300	SAEN024c01_019880	NO	1	Prophage>30kb	44272	YES	YES	YES	NO	YES
Prophage	saen.024.c01.11	SAEN024c01_027330	SAEN024c01_027500	NO	1	Prophage>18kb	20766	NO	NO	YES	NO	NO
Prophage	saen.024.c01.11	SAEN024c01_035230	SAEN024c01_035560	NO	1	Prophage>18kb	24536	NO	YES	YES	YES	YES
Prophage	saen.024.c01.11	SAEN024c01_044280	SAEN024c01_044870	NO	1	Prophage>30kb	47859	YES	YES	YES	YES	YES
Prophage	saen.025.c01.11	SAEN025c01_009410	SAEN025c01_009860	NO	1	Prophage>30kb	45516	YES	YES	YES	YES	YES
Prophage	saen.025.c01.11	SAEN025c01_018720	SAEN025c01_019350	NO	1	Prophage>30kb	56377	YES	YES	YES	YES	YES
Prophage	saen.025.c01.11	SAEN025c01_021400	SAEN025c01_021590	NO	1	Prophage>18kb	20629	NO	NO	YES	NO	YES
Prophage	saen.025.c01.11	SAEN025c01_024940	SAEN025c01_025370	NO	1	Prophage>30kb	45780	YES	YES	YES	YES	YES
Prophage	saen.025.c01.11	SAEN025c01_026010	SAEN025c01_026600	NO	1	Prophage>30kb	59751	YES	YES	YES	YES	YES
Prophage	saen.025.c01.11	SAEN025c01_040510	SAEN025c01_040760	NO	1	Prophage>18kb	21993	NO	NO	YES	NO	YES
Prophage	saen.026.c01.11	SAEN026c01_009670	SAEN026c01_010210	NO	1	Prophage>30kb	45473	YES	YES	YES	NO	YES
Prophage	saen.026.c01.11	SAEN026c01_018030	SAEN026c01_018670	NO	1	Prophage>30kb	54518	YES	NO	YES	NO	NO
Prophage	saen.026.c01.11	SAEN026c01_019620	SAEN026c01_020260	NO	1	Prophage>30kb	50750	YES	YES	YES	YES	YES
Prophage	saen.026.c01.11	SAEN026c01_026090	SAEN026c01_026800	NO	1	Prophage>30kb	65251	YES	YES	YES	YES	YES
Prophage	saen.026.c01.11	SAEN026c01_041570	SAEN026c01_041830	NO	1	Prophage>18kb	21993	NO	NO	YES	NO	YES
Prophage	shba.001.c01.13	SHBA001c01_012600	SHBA001c01_013110	NO	1	Prophage>30kb	40978	YES	YES	YES	YES	YES
Prophage	shba.001.c01.13	SHBA001c01_036510	SHBA001c01_037000	NO	1	Prophage>30kb	45696	YES	YES	NO	YES	YES
Prophage	shba.002.c01.13	SHBA002c01_007660	SHBA002c01_008260	NO	1	Prophage>30kb	53643	YES	YES	NO	YES	YES
Prophage	shba.002.c01.13	SHBA002c01_020340	SHBA002c01_020630	NO	1	Prophage>18kb	19895	YES	NO	NO	NO	NO
Prophage	shba.002.c01.13	SHBA002c01_021540	SHBA002c01_022020	NO	1	Prophage>30kb	43204	NO	NO	YES	YES	YES
Prophage	shba.002.c01.13	SHBA002c01_029530	SHBA002c01_029970	NO	1	Prophage>30kb	38326	YES	YES	YES	YES	YES
Prophage	shba.003.c01.13	SHBA003c01_007490	SHBA003c01_007820	NO	1	Prophage>30kb	30675	YES	YES	NO	YES	YES
Prophage	shba.003.c01.13	SHBA003c01_020890	SHBA003c01_021380	NO	1	Prophage>30kb	44580	NO	NO	YES	YES	YES
Prophage	shba.004.c01.13	SHBA004c01_007410	SHBA004c01_007900	NO	1	Prophage>30kb	38649	YES	YES	NO	YES	YES
Prophage	shba.004.c01.13	SHBA004c01_026240	SHBA004c01_026980	NO	1	Prophage>30kb	55452	YES	YES	YES	YES	NO
Prophage	shba.004.c01.13	SHBA004c01_042430	SHBA004c01_042550	NO	1	Prophage>18kb	19727	NO	NO	NO	NO	NO
Prophage	shba.005.c01.12	SHBA005c01_007790	SHBA005c01_008320	NO	1	Prophage>30kb	40801	YES	YES	NO	YES	YES
Prophage	shba.005.c01.12	SHBA005c01_020000	SHBA005c01_020320	NO	1	Prophage>18kb	19972	YES	NO	NO	NO	NO
Prophage	shba.005.c01.12	SHBA005c01_021190	SHBA005c01_021680	NO	1	Prophage>30kb	43204	NO	NO	YES	YES	YES
Prophage	shba.005.c01.12	SHBA005c01_029210	SHBA005c01_029650	NO	1	Prophage>30kb	36105	YES	YES	YES	YES	YES
Prophage	shba.007.c01.11	SHBA007c01_013330	SHBA007c01_013860	NO	1	Prophage>30kb	37652	YES	YES	YES	YES	YES
Prophage	shba.007.c01.11	SHBA007c01_036940	SHBA007c01_037820	NO	1	Prophage>30kb	81663	YES	YES	NO	YES	YES
Prophage	shfl.001.c01.14	SHFL001c01_002780	SHFL001c01_003320	NO	1	Prophage>30kb	43222	YES	NO	YES	NO	NO
Prophage	shfl.001.c01.14	SHFL001c01_006440	SHFL001c01_007180	NO	1	Prophage>30kb	57975	YES	YES	YES	YES	YES
Prophage	shfl.001.c01.14	SHFL001c01_013060	SHFL001c01_013720	NO	1	Prophage>30kb	56416	YES	NO	YES	NO	NO
Prophage	shfl.001.c01.14	SHFL001c01_018040	SHFL001c01_018360	NO	1	Prophage>18kb	26303	YES	NO	YES	NO	NO
Prophage	shfl.001.c01.14	SHFL001c01_019260	SHFL001c01_020020	NO	1	Prophage>30kb	64989	YES	YES	YES	NO	NO
Prophage	shfl.001.c01.14	SHFL001c01_020860	SHFL001c01_021210	NO	1	Prophage>30kb	43213	YES	NO	YES	NO	NO
Prophage	shfl.001.c01.14	SHFL001c01_024920	SHFL001c01_025100	NO	1	Prophage>18kb	19695	YES	NO	YES	NO	YES
Prophage	shfl.001.c01.14	SHFL001c01_033830	SHFL001c01_034200	NO	1	Prophage>30kb	41120	YES	YES	NO	NO	NO
Prophage	shfl.001.c01.14	SHFL001c01_040610	SHFL001c01_040860	NO	1	Prophage>18kb	24346	YES	YES	NO	NO	NO
Prophage	shfl.001.c01.14	SHFL001c01_041940	SHFL001c01_042300	NO	1	Prophage>30kb	32059	YES	YES	NO	NO	NO
Prophage	shfl.002.c01.13	SHFL002c01_002760	SHFL002c01_003270	NO	1	Prophage>30kb	48616	YES	NO	YES	NO	NO
Prophage	shfl.002.c01.13	SHFL002c01_006340	SHFL002c01_007110	NO	1	Prophage>30kb	54640	YES	YES	YES	YES	YES
Prophage	shfl.002.c01.13	SHFL002c01_017440	SHFL002c01_018120	NO	1	Prophage>30kb	65039	YES	NO	YES	NO	NO
Prophage	shfl.002.c01.13	SHFL002c01_018650	SHFL002c01_019320	NO	1	Prophage>30kb	59623	YES	YES	YES	NO	NO
Prophage	shfl.002.c01.13	SHFL002c01_020330	SHFL002c01_020530	NO	1	Prophage>18kb	18218	YES	NO	YES	NO	NO
Prophage	shfl.002.c01.13	SHFL002c01_024250	SHFL002c01_024440	NO	1	Prophage>18kb	21537	YES	NO	YES	NO	YES
Prophage	shfl.002.c01.13	SHFL002c01_039570	SHFL002c01_039970	NO	1	Prophage>30kb	39247	YES	YES	NO	NO	NO
Prophage	shfl.003.c01.13	SHFL003c01_002000	SHFL003c01_002950	NO	1	Prophage>30kb	83219	YES	YES	YES	YES	YES
Prophage	shfl.003.c01.13	SHFL003c01_006700	SHFL003c01_007140	NO	1	Prophage>30kb	37171	YES	YES	NO	NO	YES
Prophage	shfl.003.c01.13	SHFL003c01_010810	SHFL003c01_011060	NO	1	Prophage>18kb	25589	YES	YES	NO	YES	YES
Prophage	shfl.003.c01.13	SHFL003c01_012820	SHFL003c01_013410	NO	1	Prophage>30kb	51050	YES	YES	YES	NO	NO
Prophage	shfl.003.c01.13	SHFL003c01_017730	SHFL003c01_018210	NO	1	Prophage>30kb	49954	YES	NO	YES	NO	NO
Prophage	shfl.003.c01.13	SHFL003c01_024670	SHFL003c01_024860	NO	1	Prophage>18kb	21177	YES	NO	YES	NO	YES
Prophage	shfl.003.c01.13	SHFL003c01_025390	SHFL003c01_025950	NO	1	Prophage>30kb	48527	YES	YES	YES	YES	YES
Prophage	shfl.003.c01.13	SHFL003c01_040140	SHFL003c01_040340	NO	1	Prophage>18kb	18246	YES	YES	NO	NO	NO
Prophage	shfl.004.c01.12	SHFL004c01_002170	SHFL004c01_003710	NO	1	Prophage>30kb	128036	YES	NO	NO	NO	YES
Prophage	shfl.004.c01.12	SHFL004c01_006920	SHFL004c01_007580	NO	1	Prophage>30kb	53785	YES	YES	YES	YES	YES
Prophage	shfl.004.c01.12	SHFL004c01_008860	SHFL004c01_009270	NO	1	Prophage>30kb	39522	YES	YES	NO	NO	YES
Prophage	shfl.004.c01.12	SHFL004c01_020780	SHFL004c01_021290	NO	1	Prophage>30kb	37846	YES	YES	YES	NO	NO
Prophage	shfl.004.c01.12	SHFL004c01_026360	SHFL004c01_026710	NO	1	Prophage>30kb	44270	YES	NO	YES	NO	YES
Prophage	shon.001.c01.14	SHON001c01_005890	SHON001c01_006360	NO	1	Prophage>30kb	40281	NO	NO	YES	YES	YES
Prophage	shon.001.c01.14	SHON001c01_023230	SHON001c01_023770	NO	1	Prophage>30kb	37310	NO	NO	YES	YES	NO
Prophage	shon.001.c01.14	SHON001c01_025900	SHON001c01_026660	NO	1	Prophage>30kb	51384	YES	NO	YES	YES	NO
Prophage	sime.002.c01.12	SIME002c01_002320	SIME002c01_002830	NO	1	Prophage>30kb	39149	YES	YES	YES	YES	NO
Prophage	sime.002.c01.12	SIME002c01_007560	SIME002c01_008200	NO	1	Prophage>30kb	40613	YES	YES	NO	NO	NO
Prophage	sime.002.c01.12	SIME002c01_013450	SIME002c01_014390	NO	1	Prophage>30kb	71891	YES	YES	NO	YES	NO
Prophage	sime.002.c01.12	SIME002c01_018150	SIME002c01_018580	NO	1	Prophage>30kb	30486	NO	YES	YES	YES	NO
Prophage	sime.002.c01.12	SIME002c01_022670	SIME002c01_023520	NO	1	Prophage>30kb	70324	YES	YES	YES	YES	YES
Prophage	sime.003.c01.12	SIME003c01_012850	SIME003c01_013460	NO	1	Prophage>30kb	49404	YES	YES	YES	YES	NO
Prophage	sime.003.c01.12	SIME003c01_016460	SIME003c01_017050	NO	1	Prophage>30kb	45356	YES	YES	YES	YES	NO
Prophage	sime.004.c01.11	SIME004c01_002270	SIME004c01_002620	NO	1	Prophage>18kb	29965	YES	NO	NO	NO	YES
Prophage	sime.004.c01.11	SIME004c01_008760	SIME004c01_009690	NO	1	Prophage>30kb	76550	YES	YES	YES	YES	YES
Prophage	sime.004.c01.11	SIME004c01_010800	SIME004c01_011070	NO	1	Prophage>18kb	23695	NO	YES	YES	YES	YES
Prophage	sime.004.c01.11	SIME004c01_014460	SIME004c01_014920	NO	1	Prophage>30kb	41085	YES	YES	YES	YES	NO
Prophage	sime.004.c01.11	SIME004c01_017790	SIME004c01_018490	NO	1	Prophage>30kb	45882	YES	YES	YES	NO	NO
Prophage	sime.004.c01.11	SIME004c01_018790	SIME004c01_019240	NO	1	Prophage>30kb	34031	NO	YES	YES	YES	NO
Prophage	sime.004.c01.11	SIME004c01_023700	SIME004c01_024390	NO	1	Prophage>30kb	50858	YES	YES	NO	NO	NO
Prophage	sime.005.c01.10	SIME005c01_007560	SIME005c01_008040	NO	1	Prophage>30kb	38803	NO	YES	NO	NO	YES
Prophage	sime.005.c01.10	SIME005c01_018040	SIME005c01_018930	NO	1	Prophage>30kb	54054	YES	YES	YES	NO	NO
Prophage	soce.001.c01.13	SOCE001c01_020980	SOCE001c01_021170	NO	1	Prophage>18kb	22036	YES	NO	YES	NO	NO
Prophage	sogl.001.c01.13	SOGL001c01_000940	SOGL001c01_001070	NO	1	Prophage>30kb	31216	NO	NO	YES	NO	YES
Prophage	sogl.001.c01.13	SOGL001c01_003350	SOGL001c01_003440	NO	1	Prophage>18kb	22371	NO	NO	NO	NO	NO
Prophage	sogl.001.c01.13	SOGL001c01_008570	SOGL001c01_008980	NO	1	Prophage>30kb	32242	YES	NO	YES	YES	YES
Prophage	sogl.001.c01.13	SOGL001c01_012230	SOGL001c01_012870	NO	1	Prophage>30kb	111889	YES	YES	YES	NO	YES
Prophage	sogl.001.c01.13	SOGL001c01_014000	SOGL001c01_014240	NO	1	Prophage>30kb	35996	NO	NO	YES	NO	NO
Prophage	sogl.001.c01.13	SOGL001c01_016080	SOGL001c01_016310	NO	1	Prophage>30kb	40109	NO	YES	YES	NO	YES
Prophage	sogl.001.c01.13	SOGL001c01_016960	SOGL001c01_017290	NO	1	Prophage>30kb	46839	YES	YES	YES	NO	YES
Prophage	sogl.001.c01.13	SOGL001c01_017390	SOGL001c01_017610	NO	1	Prophage>30kb	44634	YES	NO	YES	NO	YES
Prophage	sogl.001.c01.13	SOGL001c01_018670	SOGL001c01_019060	NO	1	Prophage>30kb	57989	NO	YES	YES	NO	NO
Prophage	sogl.001.c01.13	SOGL001c01_024290	SOGL001c01_024460	NO	1	Prophage>30kb	33242	YES	NO	YES	NO	YES
Prophage	stag.001.c01.14	STAG001c01_006290	STAG001c01_007170	NO	1	Prophage>30kb	70338	YES	YES	YES	YES	YES
Prophage	stag.001.c01.14	STAG001c01_018860	STAG001c01_019350	NO	1	Prophage>30kb	33800	YES	YES	YES	YES	YES
Prophage	stag.003.c01.13	STAG003c01_006000	STAG003c01_006500	NO	1	Prophage>30kb	38184	YES	YES	YES	YES	YES
Prophage	stag.003.c01.13	STAG003c01_007140	STAG003c01_007640	NO	1	Prophage>30kb	53756	YES	YES	YES	YES	YES
Prophage	stag.004.c01.10	STAG004c01_006640	STAG004c01_007040	NO	1	Prophage>30kb	44636	YES	YES	YES	YES	YES
Prophage	stau.001.c01.13	STAU001c01_008610	STAU001c01_009330	NO	1	Prophage>30kb	47929	YES	YES	YES	YES	YES
Prophage	stau.001.c01.13	STAU001c01_019870	STAU001c01_020790	NO	1	Prophage>30kb	71392	YES	YES	YES	NO	YES
Prophage	stau.002.c01.13	STAU002c01_003000	STAU002c01_003710	NO	1	Prophage>30kb	42732	YES	YES	YES	YES	YES
Prophage	stau.002.c01.13	STAU002c01_008360	STAU002c01_008860	NO	1	Prophage>30kb	31908	YES	YES	NO	NO	NO
Prophage	stau.003.c01.14	STAU003c01_007620	STAU003c01_007840	NO	1	Prophage>18kb	21450	YES	NO	NO	NO	NO
Prophage	stau.003.c01.14	STAU003c01_013960	STAU003c01_014830	NO	1	Prophage>30kb	67507	YES	YES	YES	YES	YES
Prophage	stau.003.c01.14	STAU003c01_019160	STAU003c01_020190	NO	1	Prophage>30kb	85133	YES	YES	YES	YES	YES
Prophage	stau.004.c01.13	STAU004c01_003070	STAU004c01_003740	NO	1	Prophage>30kb	42765	YES	YES	YES	YES	YES
Prophage	stau.004.c01.13	STAU004c01_008750	STAU004c01_009470	NO	1	Prophage>30kb	46072	YES	YES	YES	YES	YES
Prophage	stau.004.c01.13	STAU004c01_010500	STAU004c01_011140	NO	1	Prophage>30kb	47758	YES	YES	YES	YES	YES
Prophage	stau.004.c01.13	STAU004c01_020550	STAU004c01_021320	NO	1	Prophage>30kb	57190	YES	YES	YES	YES	YES
Prophage	stau.005.c01.13	STAU005c01_002990	STAU005c01_003610	NO	1	Prophage>30kb	42264	YES	YES	YES	YES	YES
Prophage	stau.005.c01.13	STAU005c01_008570	STAU005c01_009270	NO	1	Prophage>30kb	46072	YES	YES	YES	YES	YES
Prophage	stau.005.c01.13	STAU005c01_010290	STAU005c01_010900	NO	1	Prophage>30kb	47758	YES	YES	YES	YES	YES
Prophage	stau.005.c01.13	STAU005c01_020310	STAU005c01_021030	NO	1	Prophage>30kb	54900	YES	YES	YES	YES	YES
Prophage	stau.006.c01.13	STAU006c01_009050	STAU006c01_009680	NO	1	Prophage>30kb	47009	YES	YES	YES	YES	YES
Prophage	stau.006.c01.13	STAU006c01_019030	STAU006c01_019770	NO	1	Prophage>30kb	64543	YES	YES	YES	YES	YES
Prophage	stau.007.c01.13	STAU007c01_003450	STAU007c01_003710	NO	1	Prophage>18kb	19621	YES	YES	NO	NO	NO
Prophage	stau.007.c01.13	STAU007c01_014410	STAU007c01_015180	NO	1	Prophage>30kb	57832	YES	YES	YES	YES	YES
Prophage	stau.007.c01.13	STAU007c01_019850	STAU007c01_020600	NO	1	Prophage>30kb	54022	YES	YES	YES	YES	YES
Prophage	stau.008.c01.13	STAU008c01_003240	STAU008c01_003490	NO	1	Prophage>18kb	19949	YES	YES	NO	NO	NO
Prophage	stau.008.c01.13	STAU008c01_016330	STAU008c01_017340	NO	1	Prophage>30kb	85756	YES	YES	YES	YES	YES
Prophage	stau.009.c01.13	STAU009c01_014430	STAU009c01_015340	NO	1	Prophage>30kb	68715	YES	YES	YES	NO	YES
Prophage	stau.009.c01.13	STAU009c01_019630	STAU009c01_020340	NO	1	Prophage>30kb	44608	YES	YES	YES	YES	YES
Prophage	stau.009.c01.13	STAU009c01_021050	STAU009c01_021790	NO	1	Prophage>30kb	45477	YES	YES	YES	YES	YES
Prophage	stau.010.c01.14	STAU010c01_007660	STAU010c01_008060	NO	1	Prophage>18kb	29726	YES	NO	NO	NO	NO
Prophage	stau.010.c01.14	STAU010c01_013710	STAU010c01_014460	NO	1	Prophage>30kb	65565	YES	YES	YES	NO	YES
Prophage	stau.010.c01.14	STAU010c01_019000	STAU010c01_019680	NO	1	Prophage>30kb	63011	YES	YES	YES	YES	YES
Prophage	stau.011.c01.13	STAU011c01_008570	STAU011c01_009330	NO	1	Prophage>30kb	53043	YES	YES	YES	YES	YES
Prophage	stau.011.c01.13	STAU011c01_019610	STAU011c01_020740	NO	1	Prophage>30kb	87151	YES	YES	YES	YES	YES
Prophage	stau.012.c01.13	STAU012c01_014070	STAU012c01_014730	NO	1	Prophage>30kb	53467	YES	YES	YES	YES	YES
Prophage	stau.012.c01.13	STAU012c01_019530	STAU012c01_020350	NO	1	Prophage>30kb	62092	YES	YES	YES	YES	YES
Prophage	stau.013.c01.13	STAU013c01_002630	STAU013c01_003150	NO	1	Prophage>30kb	46101	YES	YES	YES	YES	YES
Prophage	stau.013.c01.13	STAU013c01_010130	STAU013c01_010600	NO	1	Prophage>30kb	42450	YES	YES	YES	YES	NO
Prophage	stau.013.c01.13	STAU013c01_018260	STAU013c01_018740	NO	1	Prophage>30kb	45455	YES	YES	YES	NO	YES
Prophage	stau.013.c01.13	STAU013c01_019310	STAU013c01_019960	NO	1	Prophage>30kb	58343	YES	YES	YES	YES	YES
Prophage	stau.014.c01.13	STAU014c01_018250	STAU014c01_019540	NO	1	Prophage>30kb	108662	YES	YES	YES	YES	YES
Prophage	stau.016.c01.12	STAU016c01_008020	STAU016c01_008620	NO	1	Prophage>30kb	42459	YES	YES	YES	YES	YES
Prophage	stau.016.c01.12	STAU016c01_019710	STAU016c01_020380	NO	1	Prophage>30kb	52270	YES	YES	YES	YES	YES
Prophage	stau.017.c01.12	STAU017c01_003340	STAU017c01_003990	NO	1	Prophage>30kb	46835	YES	YES	YES	YES	YES
Prophage	stau.017.c01.12	STAU017c01_014880	STAU017c01_015720	NO	1	Prophage>30kb	64243	YES	YES	YES	YES	YES
Prophage	stau.018.c01.12	STAU018c01_003230	STAU018c01_003530	NO	1	Prophage>18kb	20856	YES	YES	NO	NO	NO
Prophage	stau.018.c01.12	STAU018c01_007960	STAU018c01_008450	NO	1	Prophage>30kb	34580	YES	YES	NO	NO	NO
Prophage	stau.018.c01.12	STAU018c01_018360	STAU018c01_019000	NO	1	Prophage>30kb	44790	YES	YES	YES	YES	YES
Prophage	stau.018.c01.12	STAU018c01_019960	STAU018c01_020630	NO	1	Prophage>30kb	55155	YES	YES	YES	YES	NO
Prophage	stau.019.c01.12	STAU019c01_012010	STAU019c01_012350	NO	1	Prophage>30kb	31120	NO	NO	YES	NO	YES
Prophage	stau.019.c01.12	STAU019c01_017220	STAU019c01_017860	NO	1	Prophage>30kb	49091	YES	YES	YES	YES	YES
Prophage	stau.019.c01.12	STAU019c01_024120	STAU019c01_024620	NO	1	Prophage>30kb	32172	YES	YES	NO	NO	NO
Prophage	stau.020.c01.12	STAU020c01_008210	STAU020c01_008920	NO	1	Prophage>30kb	44667	YES	YES	YES	YES	YES
Prophage	stau.020.c01.12	STAU020c01_019570	STAU020c01_020350	NO	1	Prophage>30kb	57833	YES	YES	YES	YES	YES
Prophage	stau.021.c01.12	STAU021c01_002710	STAU021c01_003390	NO	1	Prophage>30kb	45394	YES	YES	YES	YES	YES
Prophage	stau.021.c01.12	STAU021c01_004070	STAU021c01_004350	NO	1	Prophage>18kb	24835	YES	NO	NO	NO	NO
Prophage	stau.021.c01.12	STAU021c01_010640	STAU021c01_011180	NO	1	Prophage>30kb	40346	YES	YES	YES	YES	YES
Prophage	stau.021.c01.12	STAU021c01_018850	STAU021c01_019570	NO	1	Prophage>30kb	47746	YES	YES	YES	YES	YES
Prophage	stau.021.c01.12	STAU021c01_020230	STAU021c01_020510	NO	1	Prophage>18kb	28591	YES	NO	NO	NO	NO
Prophage	stau.022.c01.12	STAU022c01_013470	STAU022c01_014240	NO	1	Prophage>30kb	58957	YES	YES	YES	YES	YES
Prophage	stau.022.c01.12	STAU022c01_018870	STAU022c01_019620	NO	1	Prophage>30kb	54527	YES	YES	YES	YES	YES
Prophage	stau.023.c01.12	STAU023c01_018120	STAU023c01_018810	NO	1	Prophage>30kb	52936	YES	YES	YES	YES	YES
Prophage	stau.024.c01.12	STAU024c01_007830	STAU024c01_008440	NO	1	Prophage>30kb	45314	YES	YES	YES	YES	YES
Prophage	stau.025.c01.12	STAU025c01_003150	STAU025c01_003780	NO	1	Prophage>30kb	47050	YES	YES	YES	YES	YES
Prophage	stau.025.c01.12	STAU025c01_008640	STAU025c01_009090	NO	1	Prophage>30kb	31940	YES	YES	NO	NO	NO
Prophage	stau.025.c01.12	STAU025c01_019510	STAU025c01_020290	NO	1	Prophage>30kb	58329	YES	YES	YES	NO	YES
Prophage	stau.025.c01.12	STAU025c01_020920	STAU025c01_021890	NO	1	Prophage>30kb	91958	YES	NO	NO	NO	YES
Prophage	stau.026.c01.11	STAU026c01_005800	STAU026c01_006400	NO	1	Prophage>30kb	43154	YES	YES	YES	YES	YES
Prophage	stau.026.c01.11	STAU026c01_014330	STAU026c01_015160	NO	1	Prophage>30kb	66191	YES	YES	YES	YES	YES
Prophage	stau.026.c01.11	STAU026c01_019670	STAU026c01_020340	NO	1	Prophage>30kb	52497	YES	YES	YES	YES	YES
Prophage	stau.027.c01.11	STAU027c01_018760	STAU027c01_019520	NO	1	Prophage>30kb	51773	YES	YES	YES	YES	YES
Prophage	stau.028.c01.11	STAU028c01_013420	STAU028c01_014180	NO	1	Prophage>30kb	61634	YES	YES	YES	YES	YES
Prophage	stau.028.c01.11	STAU028c01_018720	STAU028c01_019560	NO	1	Prophage>30kb	62804	YES	YES	YES	YES	YES
Prophage	stau.029.c01.11	STAU029c01_007900	STAU029c01_008190	NO	1	Prophage>18kb	18554	YES	YES	NO	NO	NO
Prophage	stau.029.c01.11	STAU029c01_014130	STAU029c01_015040	NO	1	Prophage>30kb	64847	YES	YES	YES	YES	YES
Prophage	stau.030.c01.11	STAU030c01_018150	STAU030c01_018840	NO	1	Prophage>30kb	57973	YES	YES	YES	YES	YES
Prophage	stau.031.c01.11	STAU031c01_003370	STAU031c01_003700	NO	1	Prophage>18kb	21484	YES	YES	NO	NO	NO
Prophage	stau.031.c01.11	STAU031c01_019540	STAU031c01_020490	NO	1	Prophage>30kb	72005	YES	YES	YES	YES	YES
Prophage	stau.033.c01.10	STAU033c01_003060	STAU033c01_003700	NO	1	Prophage>30kb	50081	YES	YES	YES	YES	YES
Prophage	step.001.c01.14	STEP001c01_009940	STEP001c01_010430	NO	1	Prophage>30kb	48850	YES	NO	NO	YES	NO
Prophage	step.002.c01.13	STEP002c01_015250	STEP002c01_016830	NO	1	Prophage>30kb	131226	YES	NO	NO	NO	YES
Prophage	stga.001.c01.12	STGA001c01_004730	STGA001c01_005320	NO	1	Prophage>30kb	48222	YES	NO	YES	YES	YES
Prophage	stml.001.c01.13	STML001c01_002740	STML001c01_003200	NO	1	Prophage>30kb	37478	YES	YES	YES	YES	YES
Prophage	stml.001.c01.13	STML001c01_010030	STML001c01_010320	NO	1	Prophage>18kb	22574	NO	NO	YES	NO	YES
Prophage	stml.001.c01.13	STML001c01_017810	STML001c01_019090	NO	1	Prophage>30kb	108253	YES	YES	NO	YES	YES
Prophage	stml.002.c01.13	STML002c01_009120	STML002c01_009370	NO	1	Prophage>18kb	20934	NO	NO	YES	NO	YES
Prophage	stml.002.c01.13	STML002c01_025290	STML002c01_025850	NO	1	Prophage>30kb	50287	YES	YES	YES	YES	NO
Prophage	stml.003.c01.11	STML003c01_015610	STML003c01_015880	NO	1	Prophage>18kb	27042	NO	YES	NO	YES	YES
Prophage	stml.003.c01.11	STML003c01_032250	STML003c01_032690	NO	1	Prophage>30kb	42983	NO	YES	YES	YES	YES
Prophage	stpn.007.c01.12	STPN007c01_013390	STPN007c01_014050	NO	1	Prophage>30kb	53186	YES	YES	YES	YES	YES
Prophage	stpn.008.c01.12	STPN008c01_000210	STPN008c01_000900	NO	1	Prophage>30kb	49223	YES	YES	YES	YES	YES
Prophage	stpn.010.c01.12	STPN010c01_017690	STPN010c01_018400	NO	1	Prophage>30kb	47332	YES	YES	YES	YES	YES
Prophage	stpn.011.c01.12	STPN011c01_000220	STPN011c01_000910	NO	1	Prophage>30kb	49889	YES	YES	YES	YES	YES
Prophage	stpn.013.c01.12	STPN013c01_000210	STPN013c01_000990	NO	1	Prophage>30kb	68844	YES	YES	YES	NO	YES
Prophage	stpn.014.c01.12	STPN014c01_000450	STPN014c01_001340	NO	1	Prophage>30kb	71783	YES	YES	YES	YES	YES
Prophage	stpn.014.c01.12	STPN014c01_021500	STPN014c01_022170	NO	1	Prophage>30kb	50517	YES	YES	YES	YES	YES
Prophage	stpn.015.c01.12	STPN015c01_000210	STPN015c01_000900	NO	1	Prophage>30kb	66258	YES	YES	YES	YES	YES
Prophage	stpn.018.c01.11	STPN018c01_000500	STPN018c01_001310	NO	1	Prophage>30kb	70802	YES	YES	YES	YES	YES
Prophage	stpn.019.c01.10	STPN019c01_000200	STPN019c01_000630	NO	1	Prophage>30kb	36276	YES	YES	YES	YES	YES
Prophage	stpn.019.c01.10	STPN019c01_002940	STPN019c01_003660	NO	1	Prophage>30kb	54374	YES	YES	YES	YES	YES
Prophage	stpn.020.c01.10	STPN020c01_000210	STPN020c01_000930	NO	1	Prophage>30kb	49238	YES	YES	YES	YES	YES
Prophage	stpy.001.c01.14	STPY001c01_005130	STPY001c01_005800	NO	1	Prophage>30kb	63930	YES	YES	YES	YES	YES
Prophage	stpy.001.c01.14	STPY001c01_007590	STPY001c01_008160	NO	1	Prophage>30kb	43092	YES	YES	YES	NO	NO
Prophage	stpy.001.c01.14	STPY001c01_011500	STPY001c01_012040	NO	1	Prophage>30kb	39017	YES	YES	YES	YES	YES
Prophage	stpy.002.c01.14	STPY002c01_003050	STPY002c01_003620	NO	1	Prophage>30kb	46615	YES	YES	YES	YES	YES
Prophage	stpy.002.c01.14	STPY002c01_006030	STPY002c01_006650	NO	1	Prophage>30kb	43622	YES	YES	YES	YES	YES
Prophage	stpy.002.c01.14	STPY002c01_010650	STPY002c01_011390	NO	1	Prophage>30kb	53902	YES	YES	YES	YES	YES
Prophage	stpy.002.c01.14	STPY002c01_012460	STPY002c01_013050	NO	1	Prophage>30kb	41259	YES	YES	YES	YES	YES
Prophage	stpy.002.c01.14	STPY002c01_015040	STPY002c01_015590	NO	1	Prophage>30kb	41530	YES	YES	YES	NO	NO
Prophage	stpy.003.c01.13	STPY003c01_004470	STPY003c01_005000	NO	1	Prophage>30kb	45599	YES	YES	YES	NO	YES
Prophage	stpy.003.c01.13	STPY003c01_005620	STPY003c01_006160	NO	1	Prophage>30kb	37968	YES	YES	YES	YES	YES
Prophage	stpy.003.c01.13	STPY003c01_006530	STPY003c01_007150	NO	1	Prophage>30kb	41265	YES	YES	YES	YES	NO
Prophage	stpy.003.c01.13	STPY003c01_007660	STPY003c01_008270	NO	1	Prophage>30kb	40324	YES	YES	YES	YES	YES
Prophage	stpy.003.c01.13	STPY003c01_009310	STPY003c01_009930	NO	1	Prophage>30kb	41358	YES	YES	YES	YES	YES
Prophage	stpy.003.c01.13	STPY003c01_011690	STPY003c01_012280	NO	1	Prophage>30kb	46082	YES	YES	YES	YES	YES
Prophage	stpy.004.c01.14	STPY004c01_007410	STPY004c01_007980	NO	1	Prophage>30kb	43838	YES	YES	YES	YES	YES
Prophage	stpy.004.c01.14	STPY004c01_009740	STPY004c01_010390	NO	1	Prophage>30kb	48235	YES	YES	YES	YES	YES
Prophage	stpy.004.c01.14	STPY004c01_011540	STPY004c01_012120	NO	1	Prophage>30kb	40324	YES	YES	YES	YES	YES
Prophage	stpy.004.c01.14	STPY004c01_012630	STPY004c01_013260	NO	1	Prophage>30kb	41512	YES	YES	YES	YES	NO
Prophage	stpy.004.c01.14	STPY004c01_013610	STPY004c01_014180	NO	1	Prophage>30kb	40154	YES	YES	YES	YES	YES
Prophage	stpy.004.c01.14	STPY004c01_014800	STPY004c01_015330	NO	1	Prophage>30kb	42544	YES	YES	YES	YES	YES
Prophage	stpy.005.c01.13	STPY005c01_000510	STPY005c01_001110	NO	1	Prophage>30kb	55671	YES	YES	YES	NO	YES
Prophage	stpy.005.c01.13	STPY005c01_010420	STPY005c01_010880	NO	1	Prophage>30kb	33899	YES	YES	YES	YES	YES
Prophage	stpy.005.c01.13	STPY005c01_011820	STPY005c01_012310	NO	1	Prophage>30kb	54286	YES	YES	YES	YES	YES
Prophage	stpy.005.c01.13	STPY005c01_012540	STPY005c01_013050	NO	1	Prophage>30kb	33513	YES	YES	YES	YES	YES
Prophage	stpy.005.c01.13	STPY005c01_013990	STPY005c01_014270	NO	1	Prophage>18kb	24334	NO	YES	YES	YES	NO
Prophage	stpy.005.c01.13	STPY005c01_016160	STPY005c01_016630	NO	1	Prophage>30kb	47410	YES	YES	YES	YES	YES
Prophage	stpy.006.c01.13	STPY006c01_010490	STPY006c01_011130	NO	1	Prophage>30kb	45218	YES	YES	YES	YES	YES
Prophage	stpy.006.c01.13	STPY006c01_012270	STPY006c01_012820	NO	1	Prophage>30kb	33488	YES	YES	NO	NO	YES
Prophage	stpy.006.c01.13	STPY006c01_014800	STPY006c01_015380	NO	1	Prophage>30kb	46218	YES	YES	YES	YES	NO
Prophage	stpy.007.c01.13	STPY007c01_010230	STPY007c01_010910	NO	1	Prophage>30kb	46943	YES	YES	YES	YES	NO
Prophage	stpy.007.c01.13	STPY007c01_012730	STPY007c01_013380	NO	1	Prophage>30kb	42031	YES	YES	YES	YES	NO
Prophage	stpy.008.c01.13	STPY008c01_005770	STPY008c01_006590	NO	1	Prophage>30kb	64386	YES	YES	YES	YES	YES
Prophage	stpy.008.c01.13	STPY008c01_008410	STPY008c01_009110	NO	1	Prophage>30kb	51255	YES	YES	YES	YES	NO
Prophage	stpy.008.c01.13	STPY008c01_014850	STPY008c01_015400	NO	1	Prophage>30kb	42731	YES	YES	YES	YES	NO
Prophage	stpy.009.c01.13	STPY009c01_005940	STPY009c01_006680	NO	1	Prophage>30kb	67864	YES	NO	YES	YES	NO
Prophage	stpy.009.c01.13	STPY009c01_015000	STPY009c01_015600	NO	1	Prophage>30kb	48501	YES	YES	YES	YES	NO
Prophage	stpy.010.c01.13	STPY010c01_006080	STPY010c01_006840	NO	1	Prophage>30kb	57486	YES	YES	YES	YES	YES
Prophage	stpy.010.c01.13	STPY010c01_008730	STPY010c01_009530	NO	1	Prophage>30kb	58216	YES	YES	YES	YES	YES
Prophage	stpy.010.c01.13	STPY010c01_013310	STPY010c01_013840	NO	1	Prophage>30kb	35666	YES	YES	YES	YES	YES
Prophage	stpy.011.c01.13	STPY011c01_005760	STPY011c01_006640	NO	1	Prophage>30kb	70617	YES	YES	YES	YES	YES
Prophage	stpy.011.c01.13	STPY011c01_008410	STPY011c01_009180	NO	1	Prophage>30kb	55861	YES	YES	YES	YES	YES
Prophage	stpy.011.c01.13	STPY011c01_013520	STPY011c01_014160	NO	1	Prophage>30kb	41545	YES	YES	YES	YES	YES
Prophage	stpy.012.c01.13	STPY012c01_005210	STPY012c01_005750	NO	1	Prophage>30kb	41080	YES	YES	YES	YES	YES
Prophage	stpy.012.c01.13	STPY012c01_006650	STPY012c01_007260	NO	1	Prophage>30kb	36760	YES	YES	YES	YES	YES
Prophage	stpy.012.c01.13	STPY012c01_010380	STPY012c01_010950	NO	1	Prophage>30kb	49216	YES	YES	YES	YES	NO
Prophage	stpy.012.c01.13	STPY012c01_012700	STPY012c01_013420	NO	1	Prophage>30kb	52737	YES	YES	YES	YES	YES
Prophage	stpy.013.c01.13	STPY013c01_007550	STPY013c01_008030	NO	1	Prophage>30kb	42060	YES	YES	YES	YES	YES
Prophage	stpy.013.c01.13	STPY013c01_014320	STPY013c01_015000	NO	1	Prophage>30kb	48400	YES	YES	YES	YES	YES
Prophage	stpy.014.c01.11	STPY014c01_009780	STPY014c01_010510	NO	1	Prophage>30kb	52629	YES	YES	YES	YES	YES
Prophage	stpy.014.c01.11	STPY014c01_011660	STPY014c01_012040	NO	1	Prophage>18kb	26291	YES	NO	YES	NO	YES
Prophage	stpy.014.c01.11	STPY014c01_012940	STPY014c01_013470	NO	1	Prophage>30kb	41213	YES	YES	YES	YES	YES
Prophage	stpy.016.c01.11	STPY016c01_010800	STPY016c01_011460	NO	1	Prophage>30kb	45046	YES	YES	YES	YES	YES
Prophage	stpy.017.c01.10	STPY017c01_010230	STPY017c01_010870	NO	1	Prophage>30kb	45213	YES	YES	YES	YES	YES
Prophage	stpy.017.c01.10	STPY017c01_012020	STPY017c01_012560	NO	1	Prophage>30kb	33487	YES	YES	NO	NO	YES
Prophage	stpy.017.c01.10	STPY017c01_014600	STPY017c01_015130	NO	1	Prophage>30kb	40617	NO	YES	YES	NO	NO
Prophage	stsl.001.c01.12	STSL001c01_011140	STSL001c01_011440	NO	1	Prophage>18kb	29678	YES	NO	NO	NO	NO
Prophage	stsl.002.c01.12	STSL002c01_000370	STSL002c01_000540	NO	1	Prophage>18kb	22142	YES	YES	NO	NO	NO
Prophage	stsl.002.c01.12	STSL002c01_011470	STSL002c01_011760	NO	1	Prophage>18kb	28713	YES	NO	NO	NO	NO
Prophage	stsl.003.c01.12	STSL003c01_008940	STSL003c01_009520	NO	1	Prophage>30kb	47425	YES	YES	YES	YES	YES
Prophage	stth.001.c01.13	STTH001c01_008730	STTH001c01_009070	NO	1	Prophage>30kb	34000	YES	YES	NO	NO	NO
Prophage	stth.003.c01.13	STTH003c01_004730	STTH003c01_004980	NO	1	Prophage>18kb	27340	YES	YES	NO	NO	NO
Prophage	stth.006.c01.11	STTH006c01_006680	STTH006c01_006860	NO	1	Prophage>18kb	23043	YES	YES	NO	NO	NO
Prophage	syac.001.c01.13	SYAC001c01_005280	SYAC001c01_005730	NO	1	Prophage>30kb	31931	NO	NO	YES	YES	NO
Prophage	syel.001.c01.13	SYEL001c01_007680	SYEL001c01_008230	NO	1	Prophage>30kb	57732	YES	YES	YES	YES	YES
Prophage	syel.002.c01.13	SYEL002c01_007300	SYEL002c01_007800	NO	1	Prophage>30kb	48818	YES	YES	YES	YES	YES
Prophage	syfu.001.c01.13	SYFU001c01_018710	SYFU001c01_019170	NO	1	Prophage>30kb	53202	NO	YES	YES	YES	NO
Prophage	syth.001.c01.13	SYTH001c01_027980	SYTH001c01_028210	NO	1	Prophage>30kb	31092	NO	NO	NO	NO	NO
Prophage	trde.001.c01.13	TRDE001c01_011410	TRDE001c01_011810	NO	1	Prophage>30kb	39609	YES	YES	NO	NO	NO
Prophage	vich.002.c01.15	VICH002c01_006440	VICH002c01_006980	NO	1	Prophage>30kb	37634	NO	NO	YES	YES	NO
Prophage	vich.002.c01.15	VICH002c01_007340	VICH002c01_007850	NO	1	Prophage>30kb	33510	NO	NO	YES	YES	NO
Prophage	vich.002.c02.15	VICH002c02_010230	VICH002c02_010820	NO	1	Prophage>30kb	47258	YES	YES	YES	YES	YES
Prophage	vich.003.c01.12	VICH003c01_011950	VICH003c01_012670	NO	1	Prophage>30kb	50636	YES	YES	YES	YES	YES
Prophage	vich.006.c01.12	VICH006c01_011970	VICH006c01_012510	NO	1	Prophage>30kb	37634	NO	NO	YES	YES	NO
Prophage	vich.006.c01.12	VICH006c01_012850	VICH006c01_013520	NO	1	Prophage>30kb	51577	NO	NO	YES	YES	NO
Prophage	vich.006.c02.12	VICH006c02_001800	VICH006c02_002370	NO	1	Prophage>30kb	47258	YES	YES	YES	YES	YES
Prophage	vich.007.c01.11	VICH007c01_014740	VICH007c01_015190	NO	1	Prophage>30kb	37266	YES	YES	NO	YES	YES
Prophage	vifi.001.c01.13	VIFI001c01_020960	VIFI001c01_021440	NO	1	Prophage>30kb	32883	YES	YES	YES	YES	NO
Prophage	vipa.002.c01.10	VIPA002c01_025690	VIPA002c01_026260	NO	1	Prophage>30kb	49913	YES	YES	YES	YES	NO
Prophage	vivu.001.c01.14	VIVU001c01_000590	VIVU001c01_001190	NO	1	Prophage>30kb	48096	YES	NO	YES	NO	NO
Prophage	vivu.002.c01.13	VIVU002c01_002730	VIVU002c01_002950	NO	1	Prophage>18kb	21890	YES	YES	NO	NO	NO
Prophage	vivu.003.c01.12	VIVU003c01_016230	VIVU003c01_016800	NO	1	Prophage>30kb	50418	YES	YES	NO	YES	YES
Prophage	vivu.003.c02.12	VIVU003c02_005760	VIVU003c02_006220	NO	1	Prophage>30kb	45394	YES	NO	YES	NO	NO
Prophage	xaax.001.c01.14	XAAX001c01_000520	XAAX001c01_000690	NO	1	Prophage>18kb	18485	NO	NO	YES	NO	NO
Prophage	xaax.001.c01.14	XAAX001c01_026260	XAAX001c01_026610	NO	1	Prophage>18kb	27190	YES	YES	YES	YES	YES
Prophage	xaca.001.c01.14	XACA001c01_029580	XACA001c01_030190	NO	1	Prophage>30kb	45727	YES	YES	YES	YES	YES
Prophage	xaor.001.c01.13	XAOR001c01_009090	XAOR001c01_009420	NO	1	Prophage>30kb	35298	YES	NO	YES	NO	YES
Prophage	xaor.001.c01.13	XAOR001c01_015020	XAOR001c01_015480	NO	1	Prophage>30kb	42294	YES	YES	YES	YES	YES
Prophage	xaor.001.c01.13	XAOR001c01_039650	XAOR001c01_039870	NO	1	Prophage>30kb	33014	NO	NO	YES	NO	NO
Prophage	xaor.002.c01.13	XAOR002c01_015780	XAOR002c01_016440	NO	1	Prophage>30kb	51467	YES	YES	YES	YES	YES
Prophage	xaor.003.c01.13	XAOR003c01_013060	XAOR003c01_013240	NO	1	Prophage>18kb	24361	YES	NO	YES	NO	NO
Prophage	xaor.003.c01.13	XAOR003c01_033730	XAOR003c01_034210	NO	1	Prophage>30kb	41967	YES	YES	YES	YES	YES
Prophage	xaor.003.c01.13	XAOR003c01_041180	XAOR003c01_041430	NO	1	Prophage>18kb	27423	NO	NO	YES	NO	YES
Prophage	xaor.004.c01.11	XAOR004c01_004200	XAOR004c01_004300	NO	1	Prophage>18kb	18180	YES	YES	NO	NO	NO
Prophage	xyfa.001.c01.14	XYFA001c01_004980	XYFA001c01_005550	NO	1	Prophage>30kb	43586	NO	YES	NO	YES	YES
Prophage	xyfa.001.c01.14	XYFA001c01_006980	XYFA001c01_007690	NO	1	Prophage>30kb	52828	YES	YES	YES	NO	YES
Prophage	xyfa.001.c01.14	XYFA001c01_015870	XYFA001c01_016360	NO	1	Prophage>30kb	30912	YES	YES	NO	NO	YES
Prophage	xyfa.001.c01.14	XYFA001c01_016740	XYFA001c01_017560	NO	1	Prophage>30kb	56835	YES	YES	YES	NO	YES
Prophage	xyfa.001.c01.14	XYFA001c01_023070	XYFA001c01_023620	NO	1	Prophage>30kb	44749	YES	NO	YES	NO	YES
Prophage	xyfa.001.c01.14	XYFA001c01_025080	XYFA001c01_025600	NO	1	Prophage>30kb	43184	YES	YES	YES	YES	YES
Prophage	xyfa.002.c01.13	XYFA002c01_003470	XYFA002c01_003780	NO	1	Prophage>18kb	24790	NO	NO	YES	YES	YES
Prophage	xyfa.002.c01.13	XYFA002c01_009370	XYFA002c01_010010	NO	1	Prophage>30kb	60724	YES	YES	YES	NO	YES
Prophage	xyfa.002.c01.13	XYFA002c01_010660	XYFA002c01_011190	NO	1	Prophage>30kb	44066	YES	YES	YES	YES	YES
Prophage	xyfa.002.c01.13	XYFA002c01_011510	XYFA002c01_011730	NO	1	Prophage>18kb	18300	YES	NO	YES	NO	NO
Prophage	xyfa.003.c01.13	XYFA003c01_003700	XYFA003c01_004130	NO	1	Prophage>30kb	34354	YES	YES	YES	YES	YES
Prophage	xyfa.003.c01.13	XYFA003c01_006020	XYFA003c01_006360	NO	1	Prophage>18kb	27511	NO	YES	NO	YES	NO
Prophage	xyfa.003.c01.13	XYFA003c01_010580	XYFA003c01_011220	NO	1	Prophage>30kb	50946	YES	YES	YES	YES	YES
Prophage	xyfa.003.c01.13	XYFA003c01_011980	XYFA003c01_012280	NO	1	Prophage>18kb	22939	NO	YES	YES	NO	YES
Prophage	xyfa.003.c01.13	XYFA003c01_013710	XYFA003c01_014010	NO	1	Prophage>18kb	29862	NO	NO	YES	NO	YES
Prophage	xyfa.004.c01.13	XYFA004c01_003600	XYFA004c01_003880	NO	1	Prophage>18kb	22825	YES	NO	YES	YES	YES
Prophage	xyfa.004.c01.13	XYFA004c01_009640	XYFA004c01_010830	NO	1	Prophage>30kb	99040	YES	YES	YES	NO	YES
Prophage	xyfa.004.c01.13	XYFA004c01_011560	XYFA004c01_012160	NO	1	Prophage>30kb	42996	YES	YES	YES	YES	YES
Prophage	xyfa.004.c01.13	XYFA004c01_012510	XYFA004c01_012740	NO	1	Prophage>18kb	18300	YES	NO	YES	NO	NO
Prophage	xyfa.005.c01.12	XYFA005c01_013580	XYFA005c01_013890	NO	1	Prophage>18kb	24742	NO	NO	YES	YES	YES
Prophage	xyfa.005.c01.12	XYFA005c01_019680	XYFA005c01_020500	NO	1	Prophage>30kb	58633	YES	YES	YES	NO	YES
Prophage	xyfa.005.c01.12	XYFA005c01_021250	XYFA005c01_021770	NO	1	Prophage>30kb	40175	YES	YES	YES	YES	YES
Prophage	yepe.001.c01.13	YEPE001c01_006110	YEPE001c01_006370	NO	1	Prophage>18kb	27140	YES	YES	NO	NO	NO
Prophage	yepe.001.c01.13	YEPE001c01_011870	YEPE001c01_012280	NO	1	Prophage>30kb	39241	NO	NO	YES	NO	NO
Prophage	yepe.001.c01.13	YEPE001c01_020040	YEPE001c01_020500	NO	1	Prophage>30kb	38741	YES	NO	YES	NO	YES
Prophage	yepe.002.c01.15	YEPE002c01_021920	YEPE002c01_022340	NO	1	Prophage>30kb	40768	YES	NO	YES	NO	YES
Prophage	yepe.002.c01.15	YEPE002c01_024130	YEPE002c01_024530	NO	1	Prophage>18kb	28717	YES	NO	YES	NO	NO
Prophage	yepe.002.c01.15	YEPE002c01_029300	YEPE002c01_029740	NO	1	Prophage>30kb	45593	NO	NO	YES	NO	NO
Prophage	yepe.003.c01.13	YEPE003c01_008860	YEPE003c01_009130	NO	1	Prophage>18kb	25459	NO	NO	YES	NO	NO
Prophage	yepe.003.c01.13	YEPE003c01_024100	YEPE003c01_024260	NO	1	Prophage>18kb	22923	YES	NO	YES	NO	NO
Prophage	yepe.004.c01.13	YEPE004c01_009580	YEPE004c01_010310	NO	1	Prophage>30kb	76902	YES	NO	YES	NO	NO
Prophage	yepe.004.c01.13	YEPE004c01_012840	YEPE004c01_013190	NO	1	Prophage>18kb	23371	YES	NO	YES	NO	NO
Prophage	yepe.004.c01.13	YEPE004c01_015020	YEPE004c01_015330	NO	1	Prophage>18kb	29787	YES	NO	YES	NO	NO
Prophage	yepe.005.c01.13	YEPE005c01_005230	YEPE005c01_005440	NO	1	Prophage>18kb	22881	NO	YES	NO	NO	NO
Prophage	yepe.005.c01.13	YEPE005c01_016110	YEPE005c01_016570	NO	1	Prophage>30kb	42956	YES	NO	YES	NO	YES
Prophage	yepe.005.c01.13	YEPE005c01_022780	YEPE005c01_023190	NO	1	Prophage>18kb	28090	YES	NO	YES	NO	NO
Prophage	yepe.005.c01.13	YEPE005c01_027840	YEPE005c01_028260	NO	1	Prophage>30kb	44533	NO	NO	YES	NO	NO
Prophage	yepe.006.c01.13	YEPE006c01_004100	YEPE006c01_004450	NO	1	Prophage>30kb	37726	YES	YES	NO	NO	NO
Prophage	yepe.006.c01.13	YEPE006c01_009850	YEPE006c01_010300	NO	1	Prophage>30kb	42261	YES	NO	YES	NO	YES
Prophage	yepe.006.c01.13	YEPE006c01_012070	YEPE006c01_012510	NO	1	Prophage>18kb	29618	YES	NO	YES	NO	NO
Prophage	yepe.006.c01.13	YEPE006c01_024270	YEPE006c01_024550	NO	1	Prophage>18kb	25540	NO	NO	YES	NO	NO
Prophage	yepe.007.c01.13	YEPE007c01_013710	YEPE007c01_013920	NO	1	Prophage>18kb	18837	NO	NO	YES	NO	NO
Prophage	yepe.007.c01.13	YEPE007c01_019370	YEPE007c01_019600	NO	1	Prophage>18kb	19775	YES	NO	YES	NO	NO
Prophage	yepe.007.c01.13	YEPE007c01_020300	YEPE007c01_020680	NO	1	Prophage>30kb	36612	YES	NO	YES	NO	YES
Prophage	yepe.007.c01.13	YEPE007c01_022100	YEPE007c01_022350	NO	1	Prophage>18kb	26153	YES	NO	YES	NO	NO
Prophage	yepe.007.c01.13	YEPE007c01_027500	YEPE007c01_027610	NO	1	Prophage>18kb	22246	YES	NO	YES	NO	NO
Prophage	yepe.008.c01.12	YEPE008c01_011540	YEPE008c01_011870	NO	1	Prophage>30kb	39519	NO	NO	YES	NO	NO
Prophage	yepe.008.c01.12	YEPE008c01_017320	YEPE008c01_017780	NO	1	Prophage>30kb	49557	YES	NO	YES	NO	YES
Prophage	yepe.009.c01.12	YEPE009c01_007610	YEPE009c01_007820	NO	1	Prophage>18kb	24415	YES	NO	YES	NO	NO
Prophage	yepe.009.c01.12	YEPE009c01_020340	YEPE009c01_020830	NO	1	Prophage>30kb	39336	YES	NO	YES	NO	YES
Prophage	yepe.009.c01.12	YEPE009c01_022020	YEPE009c01_022500	NO	1	Prophage>18kb	29476	YES	NO	YES	NO	NO
Prophage	yepe.009.c01.12	YEPE009c01_027450	YEPE009c01_028040	NO	1	Prophage>30kb	58581	NO	NO	YES	NO	NO
Prophage	yepe.010.c01.12	YEPE010c01_011070	YEPE010c01_011450	NO	1	Prophage>30kb	46317	NO	NO	YES	NO	NO
Prophage	yepe.010.c01.12	YEPE010c01_018740	YEPE010c01_019190	NO	1	Prophage>30kb	49556	YES	NO	YES	NO	YES
Prophage	yepe.011.c01.12	YEPE011c01_010430	YEPE011c01_010790	NO	1	Prophage>30kb	45590	NO	NO	YES	NO	NO
Prophage	yepe.011.c01.12	YEPE011c01_016930	YEPE011c01_017320	NO	1	Prophage>30kb	41477	YES	NO	YES	NO	YES
Prophage	yepe.012.c01.11	YEPE012c01_030880	YEPE012c01_031400	NO	1	Prophage>30kb	41478	YES	NO	YES	NO	YES
Prophage	yepe.012.c01.11	YEPE012c01_039880	YEPE012c01_040510	NO	1	Prophage>30kb	63874	NO	NO	YES	NO	NO
Prophage	yeps.001.c01.14	YEPS001c01_013140	YEPS001c01_013350	NO	1	Prophage>18kb	19179	NO	NO	YES	NO	NO
Prophage	yeps.001.c01.14	YEPS001c01_031550	YEPS001c01_032150	NO	1	Prophage>30kb	57893	YES	YES	YES	YES	YES
Prophage	yeps.002.c01.13	YEPS002c01_007380	YEPS002c01_007620	NO	1	Prophage>18kb	24278	YES	NO	YES	NO	NO
Prophage	yeps.002.c01.13	YEPS002c01_021950	YEPS002c01_022710	NO	1	Prophage>30kb	59185	YES	YES	YES	NO	YES
Prophage	yeps.002.c01.13	YEPS002c01_027490	YEPS002c01_027750	NO	1	Prophage>18kb	25253	NO	NO	YES	NO	NO
Prophage	yeps.002.c01.13	YEPS002c01_029610	YEPS002c01_029960	NO	1	Prophage>30kb	31501	YES	NO	NO	NO	NO
Prophage	yeps.003.c01.13	YEPS003c01_001820	YEPS003c01_002290	NO	1	Prophage>30kb	34075	NO	NO	YES	NO	NO
Prophage	yeps.003.c01.13	YEPS003c01_006130	YEPS003c01_006660	NO	1	Prophage>30kb	49618	YES	YES	YES	NO	NO
Prophage	yeps.003.c01.13	YEPS003c01_012080	YEPS003c01_012690	NO	1	Prophage>30kb	54809	YES	YES	NO	NO	YES
Prophage	yeps.003.c01.13	YEPS003c01_022920	YEPS003c01_023670	NO	1	Prophage>30kb	53417	YES	YES	YES	YES	YES
Prophage	yeps.003.c01.13	YEPS003c01_028220	YEPS003c01_028460	NO	1	Prophage>18kb	19381	NO	NO	YES	NO	NO
Prophage	yeps.003.c01.13	YEPS003c01_031080	YEPS003c01_031590	NO	1	Prophage>30kb	36372	YES	NO	YES	NO	NO
Prophage	yeps.004.c01.13	YEPS004c01_013840	YEPS004c01_014100	NO	1	Prophage>18kb	25150	NO	NO	YES	NO	NO
Prophage	yeps.004.c01.13	YEPS004c01_019030	YEPS004c01_019920	NO	1	Prophage>30kb	59548	YES	YES	YES	YES	YES
Prophage	yeps.004.c01.13	YEPS004c01_032850	YEPS004c01_033440	NO	1	Prophage>30kb	46190	YES	YES	YES	YES	YES
Prophage	yeps.004.c01.13	YEPS004c01_036060	YEPS004c01_036530	NO	1	Prophage>30kb	38955	YES	YES	YES	YES	YES
Prophage	zymo.001.c01.13	ZYMO001c01_003150	ZYMO001c01_003490	NO	1	Prophage>30kb	34277	NO	YES	NO	NO	NO
Prophage	basu.005.c01.11	BASU005c01_001890	BASU005c01_003320	YES2	2	Prophage>30kb	112858	YES	YES	YES	YES	YES
Prophage	bups.002.c01.13	BUPS002c01_016290	BUPS002c01_016990	YES2	2	Prophage>30kb	110653	YES	YES	YES	YES	YES
Prophage	esco.002.c01.14	ESCO002c01_021180	ESCO002c01_022610	YES2	2	Prophage>30kb	100775	YES	YES	YES	YES	YES
Prophage	esco.005.c01.12	ESCO005c01_018060	ESCO005c01_019960	YES2	2	Prophage>30kb	168126	YES	YES	YES	YES	YES
Prophage	esco.010.c01.12	ESCO010c01_012940	ESCO010c01_014300	YES2	2	Prophage>30kb	106526	YES	YES	YES	YES	YES
Prophage	esco.013.c01.12	ESCO013c01_026530	ESCO013c01_028020	YES2	2	Prophage>30kb	111609	YES	YES	YES	YES	YES
Prophage	esco.015.c01.13	ESCO015c01_013860	ESCO015c01_015460	YES2	2	Prophage>30kb	128958	YES	YES	YES	YES	YES
Prophage	esco.015.c01.13	ESCO015c01_028580	ESCO015c01_029820	YES2	2	Prophage>30kb	95378	YES	YES	YES	YES	YES
Prophage	esco.027.c01.12	ESCO027c01_010730	ESCO027c01_012220	YES2	2	Prophage>30kb	102831	YES	YES	YES	YES	YES
Prophage	esco.027.c01.12	ESCO027c01_020800	ESCO027c01_022160	YES2	2	Prophage>30kb	112381	YES	YES	YES	YES	YES
Prophage	esco.028.c01.12	ESCO028c01_019850	ESCO028c01_021030	YES2	2	Prophage>30kb	92474	YES	YES	YES	YES	YES
Prophage	esco.039.c01.01	ESCO039c01_013300	ESCO039c01_014370	YES2	2	Prophage>30kb	77118	YES	YES	YES	NO	YES
Prophage	esco.052.c01.11	ESCO052c01_015420	ESCO052c01_016550	YES2	2	Prophage>30kb	95675	YES	YES	YES	YES	YES
Prophage	esco.052.c01.11	ESCO052c01_020250	ESCO052c01_021770	YES2	2	Prophage>30kb	116809	YES	YES	YES	YES	YES
Prophage	neme.008.c01.12	NEME008c01_009570	NEME008c01_010810	YES2	2	Prophage>30kb	103257	YES	YES	YES	YES	YES
Prophage	saen.005.c01.13	SAEN005c01_020740	SAEN005c01_022420	YES2	2	Prophage>30kb	98889	YES	YES	YES	YES	YES
Prophage	saen.009.c01.13	SAEN009c01_005680	SAEN009c01_006860	YES2	2	Prophage>30kb	99943	YES	YES	YES	YES	YES
Prophage	saen.011.c01.13	SAEN011c01_024130	SAEN011c01_024900	YES2	2	Prophage>30kb	78725	YES	YES	YES	YES	YES
Prophage	saen.015.c01.13	SAEN015c01_024280	SAEN015c01_025000	YES2	2	Prophage>30kb	66507	YES	YES	YES	YES	YES
Prophage	sogl.001.c01.13	SOGL001c01_007440	SOGL001c01_008180	YES2	2	Prophage>30kb	119598	YES	YES	YES	YES	YES
Prophage	stpn.004.c01.13	STPN004c01_000210	STPN004c01_001250	YES2	2	Prophage>30kb	86987	YES	YES	YES	YES	YES
Prophage	yeps.001.c01.14	YEPS001c01_017850	YEPS001c01_019270	YES2	2	Prophage>30kb	127152	YES	YES	YES	YES	YES
Prophage	yeps.003.c01.13	YEPS003c01_008880	YEPS003c01_009580	YES2	2	Prophage>30kb	58625	YES	YES	YES	YES	NO
Prophage	esco.002.c01.14	ESCO002c01_014790	ESCO002c01_016700	YES3	3	Prophage>30kb	150977	YES	YES	YES	YES	YES
Prophage	esco.003.c01.14	ESCO003c01_015840	ESCO003c01_017620	YES3	3	Prophage>30kb	151405	YES	YES	YES	YES	YES
Prophage	esco.030.c01.12	ESCO030c01_021690	ESCO030c01_023900	YES3	3	Prophage>30kb	164478	YES	YES	YES	YES	YES
Prophage	esco.046.c01.12	ESCO046c01_012160	ESCO046c01_013180	YES3	3	Prophage>30kb	76893	YES	YES	YES	YES	YES
Prophage	acca.001.c01.12	ACCA001c01_003540	ACCA001c01_004040	NO	1	Prophage>30kb	43616	YES	NO	YES	YES	NO
Prophage	accr.001.c01.12	ACCR001c01_025130	ACCR001c01_025360	NO	1	Prophage>18kb	19833	NO	YES	YES	YES	NO
Prophage	acdr.001.c01.12	ACDR001c01_015740	ACDR001c01_016050	NO	1	Prophage>18kb	25247	NO	NO	NO	NO	NO
Prophage	acdr.001.c01.12	ACDR001c01_030020	ACDR001c01_030670	NO	1	Prophage>30kb	51957	NO	YES	NO	NO	NO
Prophage	acfm.001.c01.12	ACFM001c01_010850	ACFM001c01_011110	NO	1	Prophage>18kb	19401	NO	YES	NO	NO	NO
Prophage	acin.001.c01.11	ACIN001c01_012040	ACIN001c01_012730	NO	1	Prophage>30kb	52426	YES	YES	YES	NO	NO
Prophage	acin.001.c01.11	ACIN001c01_018060	ACIN001c01_018470	NO	1	Prophage>30kb	41900	YES	NO	NO	NO	NO
Prophage	acjs.001.c01.13	ACJS001c01_008970	ACJS001c01_009380	NO	1	Prophage>30kb	34281	YES	YES	NO	NO	NO
Prophage	acjs.001.c01.13	ACJS001c01_016840	ACJS001c01_017090	NO	1	Prophage>18kb	24266	YES	YES	NO	NO	YES
Prophage	ackk.001.c01.10	ACKK001c01_017060	ACKK001c01_017780	NO	1	Prophage>30kb	67363	YES	YES	NO	NO	YES
Prophage	ackk.001.c01.10	ACKK001c01_019450	ACKK001c01_019880	NO	1	Prophage>30kb	36409	YES	NO	NO	NO	YES
Prophage	ackk.001.c01.10	ACKK001c01_036220	ACKK001c01_036710	NO	1	Prophage>30kb	38992	YES	NO	YES	YES	YES
Prophage	acmi.001.c01.12	ACMI001c01_032160	ACMI001c01_032410	NO	1	Prophage>18kb	22050	YES	YES	NO	YES	NO
Prophage	acmi.001.c01.12	ACMI001c01_055110	ACMI001c01_055580	NO	1	Prophage>30kb	40169	YES	YES	YES	YES	NO
Prophage	acmp.001.c01.12	ACMP001c01_019360	ACMP001c01_019600	NO	1	Prophage>18kb	22049	NO	YES	YES	YES	YES
Prophage	acms.001.c01.11	ACMS001c01_002350	ACMS001c01_002900	NO	1	Prophage>30kb	38626	YES	YES	NO	YES	NO
Prophage	acms.001.c01.11	ACMS001c01_019850	ACMS001c01_021940	NO	1	Prophage>30kb	105243	NO	YES	NO	YES	NO
Prophage	acph.001.c01.12	ACPH001c01_035850	ACPH001c01_035990	NO	1	Prophage>18kb	20721	NO	NO	YES	NO	NO
Prophage	acse.001.c01.11	ACSE001c01_056970	ACSE001c01_057600	NO	1	Prophage>30kb	38745	NO	YES	NO	NO	NO
Prophage	acsi.001.c01.10	ACSI001c01_005120	ACSI001c01_005790	NO	1	Prophage>30kb	53912	YES	YES	YES	YES	YES
Prophage	acsi.001.c01.10	ACSI001c01_006370	ACSI001c01_006700	NO	1	Prophage>18kb	27774	YES	YES	YES	YES	YES
Prophage	acsu.001.c01.13	ACSU001c01_012460	ACSU001c01_013000	NO	1	Prophage>30kb	43714	NO	YES	YES	YES	YES
Prophage	acwo.001.c01.11	ACWO001c01_001320	ACWO001c01_001610	NO	1	Prophage>30kb	33335	YES	NO	NO	NO	NO
Prophage	acwo.001.c01.11	ACWO001c01_014190	ACWO001c01_014410	NO	1	Prophage>18kb	26908	YES	NO	NO	NO	NO
Prophage	acwo.001.c01.11	ACWO001c01_030710	ACWO001c01_031280	NO	1	Prophage>30kb	43159	YES	YES	YES	NO	YES
Prophage	acxy.001.c01.12	ACXY001c01_020240	ACXY001c01_020910	NO	1	Prophage>30kb	47436	YES	YES	NO	NO	NO
Prophage	acxy.001.c01.12	ACXY001c01_039980	ACXY001c01_040610	NO	1	Prophage>30kb	42933	YES	YES	YES	YES	YES
Prophage	adka.001.c01.11	ADKA001c01_020470	ADKA001c01_020730	NO	1	Prophage>18kb	24631	YES	NO	NO	NO	YES
Prophage	aesa.001.c01.13	AESA001c01_014980	AESA001c01_015520	NO	1	Prophage>30kb	46222	YES	YES	YES	YES	YES
Prophage	aesa.001.c01.13	AESA001c01_036810	AESA001c01_037250	NO	1	Prophage>30kb	38617	YES	YES	YES	YES	YES
Prophage	aeve.001.c01.12	AEVE001c01_012950	AEVE001c01_013270	NO	1	Prophage>18kb	23367	NO	NO	YES	YES	NO
Prophage	aeve.001.c01.12	AEVE001c01_018140	AEVE001c01_018530	NO	1	Prophage>30kb	31965	NO	NO	YES	YES	NO
Prophage	aeve.001.c01.12	AEVE001c01_022640	AEVE001c01_022890	NO	1	Prophage>18kb	27415	YES	NO	NO	YES	NO
Prophage	aeve.001.c01.12	AEVE001c01_025080	AEVE001c01_025770	NO	1	Prophage>30kb	59725	YES	YES	YES	YES	YES
Prophage	agap.001.c01.12	AGAP001c01_004270	AGAP001c01_004990	NO	1	Prophage>30kb	63168	YES	YES	YES	YES	YES
Prophage	agap.001.c01.12	AGAP001c01_017510	AGAP001c01_017740	NO	1	Prophage>18kb	23088	YES	YES	NO	NO	NO
Prophage	agh1.001.c01.12	AGH1001c01_014390	AGH1001c01_014880	NO	1	Prophage>30kb	40372	YES	YES	YES	NO	YES
Prophage	agh1.001.c01.12	AGH1001c01_017620	AGH1001c01_017990	NO	1	Prophage>30kb	30220	YES	YES	YES	YES	YES
Prophage	agra.001.c01.12	AGRA001c01_017540	AGRA001c01_017760	NO	1	Prophage>18kb	23337	NO	YES	YES	YES	YES
Prophage	agvi.001.c01.12	AGVI001c01_006510	AGVI001c01_006720	NO	1	Prophage>18kb	18474	YES	YES	YES	YES	YES
Prophage	agvi.001.c01.12	AGVI001c01_014590	AGVI001c01_014880	NO	1	Prophage>30kb	33855	YES	YES	YES	YES	YES
Prophage	agvi.001.c01.12	AGVI001c01_017040	AGVI001c01_017480	NO	1	Prophage>30kb	48991	YES	YES	YES	YES	YES
Prophage	agvi.001.c01.12	AGVI001c01_022300	AGVI001c01_022940	NO	1	Prophage>30kb	67403	YES	NO	YES	YES	NO
Prophage	agvi.001.c01.12	AGVI001c01_025060	AGVI001c01_025440	NO	1	Prophage>30kb	42112	YES	NO	YES	NO	NO
Prophage	agvi.001.c02.12	AGVI001c02_009550	AGVI001c02_009910	NO	1	Prophage>30kb	31836	YES	YES	YES	YES	NO
Prophage	alde.001.c01.12	ALDE001c01_010020	ALDE001c01_010250	NO	1	Prophage>30kb	31690	NO	NO	YES	NO	NO
Prophage	alde.001.c01.12	ALDE001c01_012180	ALDE001c01_012750	NO	1	Prophage>30kb	42382	YES	YES	YES	YES	YES
Prophage	alde.001.c01.12	ALDE001c01_020270	ALDE001c01_020880	NO	1	Prophage>30kb	40212	YES	NO	YES	YES	YES
Prophage	alde.001.c01.12	ALDE001c01_035140	ALDE001c01_035830	NO	1	Prophage>30kb	59692	YES	YES	NO	YES	NO
Prophage	alde.002.c01.12	ALDE002c01_019500	ALDE002c01_020420	NO	1	Prophage>30kb	84056	YES	YES	YES	YES	YES
Prophage	alde.002.c01.12	ALDE002c01_039080	ALDE002c01_039310	NO	1	Prophage>30kb	31693	NO	NO	YES	NO	NO
Prophage	aldi.001.c01.10	ALDI001c01_021480	ALDI001c01_021540	NO	1	Prophage>18kb	19074	NO	NO	YES	NO	NO
Prophage	aleh.001.c01.13	ALEH001c01_017720	ALEH001c01_017920	NO	1	Prophage>18kb	26861	NO	NO	YES	NO	NO
Prophage	alfi.001.c01.11	ALFI001c01_007220	ALFI001c01_007650	NO	1	Prophage>30kb	32256	NO	YES	YES	YES	YES
Prophage	alme.001.c01.13	ALME001c01_003840	ALME001c01_004390	NO	1	Prophage>30kb	33616	NO	YES	YES	NO	NO
Prophage	alme.001.c01.13	ALME001c01_008300	ALME001c01_008450	NO	1	Prophage>18kb	19076	YES	NO	NO	NO	NO
Prophage	alme.001.c01.13	ALME001c01_018840	ALME001c01_019420	NO	1	Prophage>30kb	37846	NO	YES	YES	NO	NO
Prophage	alme.001.c01.13	ALME001c01_023610	ALME001c01_024020	NO	1	Prophage>18kb	29515	YES	YES	YES	YES	YES
Prophage	alme.001.c01.13	ALME001c01_025030	ALME001c01_025700	NO	1	Prophage>30kb	44305	YES	YES	YES	YES	NO
Prophage	alme.001.c01.13	ALME001c01_038890	ALME001c01_039430	NO	1	Prophage>30kb	40609	YES	YES	YES	NO	YES
Prophage	alme.001.c01.13	ALME001c01_043010	ALME001c01_043620	NO	1	Prophage>30kb	39189	NO	YES	YES	NO	NO
Prophage	alsa.001.c01.13	ALSA001c01_007810	ALSA001c01_008140	NO	1	Prophage>18kb	22319	NO	YES	YES	NO	NO
Prophage	alsa.001.c01.13	ALSA001c01_010090	ALSA001c01_010550	NO	1	Prophage>30kb	35436	YES	YES	YES	YES	NO
Prophage	alsn.001.c01.12	ALSN001c01_043950	ALSN001c01_044180	NO	1	Prophage>18kb	27455	YES	YES	NO	NO	NO
Prophage	amas.001.c01.13	AMAS001c01_002770	AMAS001c01_003310	NO	1	Prophage>30kb	82114	NO	YES	NO	NO	YES
Prophage	amco.001.c01.12	AMCO001c01_011190	AMCO001c01_011690	NO	1	Prophage>30kb	37470	YES	YES	YES	YES	YES
Prophage	amxy.001.c01.10	AMXY001c01_002050	AMXY001c01_002700	NO	1	Prophage>30kb	48306	YES	YES	YES	YES	YES
Prophage	ancy.001.c01.10	ANCY001c01_001800	ANCY001c01_002010	NO	1	Prophage>18kb	26156	NO	NO	YES	NO	NO
Prophage	anfl.001.c01.13	ANFL001c01_007060	ANFL001c01_007670	NO	1	Prophage>30kb	44283	YES	YES	YES	YES	YES
Prophage	anfl.001.c01.13	ANFL001c01_025170	ANFL001c01_025330	NO	1	Prophage>18kb	19896	YES	YES	NO	NO	NO
Prophage	anpr.001.c01.12	ANPR001c01_008040	ANPR001c01_008720	NO	1	Prophage>30kb	38170	YES	YES	YES	NO	NO
Prophage	anth.001.c01.12	ANTH001c01_024160	ANTH001c01_024660	NO	1	Prophage>30kb	34425	NO	NO	NO	NO	NO
Prophage	arha.001.c01.12	ARHA001c01_004950	ARHA001c01_005370	NO	1	Prophage>30kb	42583	YES	YES	NO	YES	NO
Prophage	arha.001.c01.12	ARHA001c01_015040	ARHA001c01_015490	NO	1	Prophage>30kb	46189	YES	YES	YES	YES	NO
Prophage	arll.001.c01.12	ARLL001c01_018720	ARLL001c01_019190	NO	1	Prophage>30kb	33969	NO	NO	YES	YES	NO
Prophage	arsf.001.c01.12	ARSF001c01_000980	ARSF001c01_001530	NO	1	Prophage>30kb	44479	YES	YES	YES	YES	YES
Prophage	arsf.001.c01.12	ARSF001c01_004030	ARSF001c01_004360	NO	1	Prophage>18kb	24844	NO	YES	YES	YES	NO
Prophage	arsf.002.c01.12	ARSF002c01_000990	ARSF002c01_001460	NO	1	Prophage>30kb	43790	YES	YES	YES	YES	YES
Prophage	arsf.002.c01.12	ARSF002c01_003730	ARSF002c01_004070	NO	1	Prophage>18kb	26903	NO	YES	YES	YES	NO
Prophage	asex.001.c01.12	ASEX001c01_002860	ASEX001c01_003500	NO	1	Prophage>30kb	48100	YES	YES	YES	YES	NO
Prophage	atpa.001.c01.12	ATPA001c01_005490	ATPA001c01_006020	NO	1	Prophage>30kb	34731	YES	NO	NO	YES	YES
Prophage	azb5.001.c01.12	AZB5001c01_008300	AZB5001c01_008810	NO	1	Prophage>30kb	63849	YES	YES	NO	YES	YES
Prophage	azb5.001.c01.12	AZB5001c01_020440	AZB5001c01_020780	NO	1	Prophage>30kb	50972	YES	YES	NO	YES	YES
Prophage	azb5.001.c01.12	AZB5001c01_022300	AZB5001c01_022590	NO	1	Prophage>30kb	34767	YES	YES	NO	YES	YES
Prophage	azbr.001.c01.10	AZBR001c01_030220	AZBR001c01_031160	NO	1	Prophage>30kb	62158	YES	YES	NO	NO	YES
Prophage	azca.001.c01.13	AZCA001c01_008390	AZCA001c01_008890	NO	1	Prophage>30kb	45765	YES	NO	NO	NO	YES
Prophage	azca.001.c01.13	AZCA001c01_021530	AZCA001c01_022000	NO	1	Prophage>30kb	47591	NO	NO	YES	YES	YES
Prophage	azca.001.c01.13	AZCA001c01_036120	AZCA001c01_036490	NO	1	Prophage>30kb	40789	YES	NO	YES	NO	NO
Prophage	azli.001.c01.11	AZLI001c01_015870	AZLI001c01_016230	NO	1	Prophage>30kb	31403	YES	YES	NO	YES	YES
Prophage	azvi.001.c01.12	AZVI001c01_036500	AZVI001c01_037010	NO	1	Prophage>30kb	37120	YES	YES	YES	YES	YES
Prophage	baam.002.c01.12	BAAM002c01_005930	BAAM002c01_006550	NO	1	Prophage>30kb	44623	YES	YES	YES	YES	NO
Prophage	baam.002.c01.12	BAAM002c01_008700	BAAM002c01_009230	NO	1	Prophage>30kb	44952	YES	YES	YES	YES	YES
Prophage	baam.002.c01.12	BAAM002c01_009520	BAAM002c01_010340	NO	1	Prophage>30kb	66345	YES	YES	YES	YES	YES
Prophage	baam.002.c01.12	BAAM002c01_013980	BAAM002c01_014400	NO	1	Prophage>30kb	32334	NO	YES	YES	YES	YES
Prophage	baam.002.c01.12	BAAM002c01_029690	BAAM002c01_030080	NO	1	Prophage>30kb	43527	YES	YES	YES	YES	YES
Prophage	baam.002.c01.12	BAAM002c01_031590	BAAM002c01_031990	NO	1	Prophage>30kb	40220	YES	YES	YES	YES	YES
Prophage	baam.003.c01.12	BAAM003c01_012280	BAAM003c01_014420	NO	1	Prophage>30kb	148596	YES	NO	YES	NO	YES
Prophage	baam.003.c01.12	BAAM003c01_021730	BAAM003c01_022170	NO	1	Prophage>30kb	32763	NO	YES	YES	YES	YES
Prophage	baam.003.c01.12	BAAM003c01_022570	BAAM003c01_023580	NO	1	Prophage>30kb	69848	YES	YES	YES	YES	YES
Prophage	baam.003.c01.12	BAAM003c01_030810	BAAM003c01_031420	NO	1	Prophage>30kb	43527	YES	YES	YES	YES	YES
Prophage	baam.003.c01.12	BAAM003c01_032310	BAAM003c01_033150	NO	1	Prophage>30kb	63241	YES	YES	YES	YES	YES
Prophage	baam.004.c01.12	BAAM004c01_012870	BAAM004c01_014750	NO	1	Prophage>30kb	148596	YES	NO	YES	NO	NO
Prophage	baam.004.c01.12	BAAM004c01_022320	BAAM004c01_022790	NO	1	Prophage>30kb	33651	NO	YES	YES	YES	YES
Prophage	baam.004.c01.12	BAAM004c01_023210	BAAM004c01_024120	NO	1	Prophage>30kb	65148	YES	YES	YES	YES	YES
Prophage	baam.004.c01.12	BAAM004c01_031790	BAAM004c01_032160	NO	1	Prophage>30kb	33689	YES	YES	YES	YES	YES
Prophage	baam.004.c01.12	BAAM004c01_033120	BAAM004c01_033900	NO	1	Prophage>30kb	65536	YES	YES	YES	YES	YES
Prophage	baam.005.c01.11	BAAM005c01_006060	BAAM005c01_006780	NO	1	Prophage>30kb	53496	YES	YES	YES	YES	YES
Prophage	baam.005.c01.11	BAAM005c01_009070	BAAM005c01_009570	NO	1	Prophage>30kb	38404	YES	YES	YES	YES	YES
Prophage	baam.005.c01.11	BAAM005c01_013800	BAAM005c01_014270	NO	1	Prophage>30kb	32598	NO	YES	YES	YES	YES
Prophage	baam.005.c01.11	BAAM005c01_022400	BAAM005c01_024310	NO	1	Prophage>30kb	153260	YES	YES	YES	NO	YES
Prophage	baam.005.c01.11	BAAM005c01_034100	BAAM005c01_034480	NO	1	Prophage>30kb	36324	YES	YES	YES	YES	YES
Prophage	baam.006.c01.11	BAAM006c01_011880	BAAM006c01_012210	NO	1	Prophage>30kb	41435	YES	NO	NO	YES	YES
Prophage	baam.006.c01.11	BAAM006c01_017700	BAAM006c01_019380	NO	1	Prophage>30kb	155463	YES	NO	YES	NO	YES
Prophage	baam.006.c01.11	BAAM006c01_022120	BAAM006c01_022570	NO	1	Prophage>30kb	43324	YES	YES	YES	YES	YES
Prophage	baam.006.c01.11	BAAM006c01_026860	BAAM006c01_027320	NO	1	Prophage>30kb	37629	YES	YES	YES	YES	YES
Prophage	baam.007.c01.11	BAAM007c01_012520	BAAM007c01_012870	NO	1	Prophage>30kb	40399	YES	NO	NO	YES	YES
Prophage	baam.007.c01.11	BAAM007c01_018770	BAAM007c01_020180	NO	1	Prophage>30kb	151254	YES	NO	YES	NO	NO
Prophage	baam.007.c01.11	BAAM007c01_023190	BAAM007c01_023720	NO	1	Prophage>30kb	43397	YES	YES	YES	YES	YES
Prophage	baam.007.c01.11	BAAM007c01_028180	BAAM007c01_028780	NO	1	Prophage>30kb	43571	YES	YES	YES	YES	YES
Prophage	baam.008.c01.10	BAAM008c01_006280	BAAM008c01_006900	NO	1	Prophage>30kb	47888	YES	YES	YES	YES	YES
Prophage	baam.008.c01.10	BAAM008c01_012930	BAAM008c01_013390	NO	1	Prophage>30kb	35061	NO	YES	YES	YES	YES
Prophage	baam.008.c01.10	BAAM008c01_019000	BAAM008c01_019590	NO	1	Prophage>30kb	56413	YES	YES	YES	YES	YES
Prophage	baam.008.c01.10	BAAM008c01_029250	BAAM008c01_029680	NO	1	Prophage>30kb	47309	YES	YES	YES	NO	YES
Prophage	baam.009.c01.10	BAAM009c01_012280	BAAM009c01_012950	NO	1	Prophage>30kb	47107	YES	YES	YES	YES	YES
Prophage	baam.009.c01.10	BAAM009c01_013340	BAAM009c01_014390	NO	1	Prophage>30kb	91981	NO	YES	YES	YES	YES
Prophage	baat.001.c01.12	BAAT001c01_007900	BAAT001c01_008370	NO	1	Prophage>30kb	32949	NO	YES	YES	YES	YES
Prophage	baat.001.c01.12	BAAT001c01_014990	BAAT001c01_016270	NO	1	Prophage>30kb	90967	YES	NO	NO	NO	NO
Prophage	baat.001.c01.12	BAAT001c01_019140	BAAT001c01_020320	NO	1	Prophage>30kb	87129	YES	YES	YES	YES	NO
Prophage	bacl.001.c01.13	BACL001c01_009560	BACL001c01_009770	NO	1	Prophage>18kb	24741	NO	NO	YES	NO	YES
Prophage	bacl.001.c01.13	BACL001c01_013840	BACL001c01_014410	NO	1	Prophage>30kb	44371	YES	YES	YES	YES	YES
Prophage	bacl.001.c01.13	BACL001c01_028760	BACL001c01_029360	NO	1	Prophage>30kb	54767	YES	YES	YES	NO	YES
Prophage	bacu.001.c01.12	BACU001c01_021270	BACU001c01_021740	NO	1	Prophage>30kb	30044	YES	YES	YES	YES	NO
Prophage	bacu.001.c01.12	BACU001c01_027460	BACU001c01_028140	NO	1	Prophage>30kb	53414	YES	YES	YES	YES	NO
Prophage	bagr.001.c01.12	BAGR001c01_002730	BAGR001c01_003460	NO	1	Prophage>30kb	59955	YES	YES	YES	YES	YES
Prophage	bagr.001.c01.12	BAGR001c01_007540	BAGR001c01_008410	NO	1	Prophage>30kb	65354	YES	YES	YES	YES	YES
Prophage	bagr.001.c01.12	BAGR001c01_008760	BAGR001c01_009220	NO	1	Prophage>30kb	36745	YES	YES	YES	NO	YES
Prophage	bagr.001.c01.12	BAGR001c01_014760	BAGR001c01_014920	NO	1	Prophage>18kb	29215	NO	YES	NO	NO	NO
Prophage	bajs.001.c01.11	BAJS001c01_014360	BAJS001c01_014830	NO	1	Prophage>30kb	35084	NO	YES	YES	YES	YES
Prophage	bama.001.c01.12	BAMA001c01_007240	BAMA001c01_007620	NO	1	Prophage>30kb	36307	YES	YES	NO	NO	NO
Prophage	bapu.001.c01.13	BAPU001c01_027780	BAPU001c01_028160	NO	1	Prophage>18kb	28903	NO	YES	YES	YES	YES
Prophage	base.001.c01.12	BASE001c01_007820	BASE001c01_008270	NO	1	Prophage>30kb	41726	YES	YES	YES	YES	YES
Prophage	base.001.c01.12	BASE001c01_029700	BASE001c01_030510	NO	1	Prophage>30kb	78023	YES	YES	YES	YES	YES
Prophage	batr.001.c01.13	BATR001c01_002640	BATR001c01_003380	NO	1	Prophage>30kb	54723	YES	YES	YES	YES	YES
Prophage	batr.001.c01.13	BATR001c01_003720	BATR001c01_005110	NO	1	Prophage>30kb	122479	YES	YES	YES	YES	YES
Prophage	batr.001.c01.13	BATR001c01_008380	BATR001c01_009180	NO	1	Prophage>30kb	82081	YES	YES	YES	NO	NO
Prophage	batr.001.c01.13	BATR001c01_010860	BATR001c01_011520	NO	1	Prophage>30kb	57262	NO	NO	YES	YES	NO
Prophage	batr.001.c01.13	BATR001c01_012440	BATR001c01_012970	NO	1	Prophage>30kb	47592	NO	NO	YES	YES	NO
Prophage	batr.001.c01.13	BATR001c01_015740	BATR001c01_016250	NO	1	Prophage>30kb	45953	NO	NO	YES	YES	NO
Prophage	batr.001.c01.13	BATR001c01_017800	BATR001c01_018250	NO	1	Prophage>30kb	39926	YES	YES	YES	NO	YES
Prophage	batr.001.c01.13	BATR001c01_020270	BATR001c01_020730	NO	1	Prophage>30kb	38803	NO	NO	YES	YES	NO
Prophage	bavu.001.c01.13	BAVU001c01_028100	BAVU001c01_028440	NO	1	Prophage>30kb	31774	YES	YES	NO	YES	NO
Prophage	bawe.001.c01.13	BAWE001c01_034280	BAWE001c01_034610	NO	1	Prophage>30kb	32940	NO	YES	YES	YES	YES
Prophage	bawe.001.c01.13	BAWE001c01_035920	BAWE001c01_036420	NO	1	Prophage>30kb	42004	YES	YES	YES	YES	YES
Prophage	bide.001.c01.12	BIDE001c01_005790	BIDE001c01_006130	NO	1	Prophage>30kb	32690	YES	NO	NO	YES	YES
Prophage	bide.001.c01.12	BIDE001c01_014010	BIDE001c01_014300	NO	1	Prophage>18kb	29342	YES	YES	YES	YES	NO
Prophage	boav.001.c01.13	BOAV001c01_012780	BOAV001c01_013520	NO	1	Prophage>30kb	49338	YES	YES	YES	NO	YES
Prophage	boav.001.c01.13	BOAV001c01_014290	BOAV001c01_015050	NO	1	Prophage>30kb	49001	YES	YES	YES	YES	NO
Prophage	bopa.002.c01.10	BOPA002c01_019490	BOPA002c01_020180	NO	1	Prophage>30kb	52629	YES	NO	NO	NO	NO
Prophage	bopt.001.c01.13	BOPT001c01_006070	BOPT001c01_006460	NO	1	Prophage>30kb	40360	YES	NO	NO	NO	YES
Prophage	bopt.001.c01.13	BOPT001c01_009530	BOPT001c01_010400	NO	1	Prophage>30kb	63702	YES	YES	NO	NO	YES
Prophage	bopt.001.c01.13	BOPT001c01_044500	BOPT001c01_044980	NO	1	Prophage>30kb	35018	YES	NO	YES	YES	YES
Prophage	brbe.001.c01.12	BRBE001c01_030210	BRBE001c01_030700	NO	1	Prophage>30kb	36269	YES	YES	YES	YES	YES
Prophage	brbe.001.c01.12	BRBE001c01_043600	BRBE001c01_043760	NO	1	Prophage>18kb	23206	NO	NO	YES	NO	NO
Prophage	brbe.001.c01.12	BRBE001c01_055120	BRBE001c01_055680	NO	1	Prophage>30kb	42002	YES	YES	YES	NO	YES
Prophage	brin.001.c01.11	BRIN001c01_000570	BRIN001c01_001040	NO	1	Prophage>30kb	35509	YES	NO	YES	YES	NO
Prophage	brin.001.c01.11	BRIN001c01_015100	BRIN001c01_015460	NO	1	Prophage>18kb	27014	YES	YES	NO	YES	NO
Prophage	brmu.010.c01.12	BRMU010c01_012860	BRMU010c01_013320	NO	1	Prophage>30kb	39015	YES	YES	NO	YES	NO
Prophage	brmu.010.c01.12	BRMU010c01_016690	BRMU010c01_017190	NO	1	Prophage>30kb	47042	YES	YES	NO	YES	YES
Prophage	brmu.010.c01.12	BRMU010c01_022400	BRMU010c01_022910	NO	1	Prophage>30kb	45929	YES	YES	NO	YES	YES
Prophage	brpi.001.c01.12	BRPI001c01_014520	BRPI001c01_014940	NO	1	Prophage>30kb	35760	YES	YES	YES	YES	YES
Prophage	brpi.002.c01.10	BRPI002c01_002980	BRPI002c01_003510	NO	1	Prophage>30kb	38403	YES	NO	YES	YES	NO
Prophage	brpi.002.c01.10	BRPI002c01_006930	BRPI002c01_007320	NO	1	Prophage>30kb	31446	YES	YES	YES	YES	YES
Prophage	brpi.003.c01.10	BRPI003c01_019470	BRPI003c01_019950	NO	1	Prophage>18kb	29871	YES	YES	YES	YES	YES
Prophage	brpi.004.c01.10	BRPI004c01_006860	BRPI004c01_007500	NO	1	Prophage>30kb	58024	YES	YES	YES	YES	YES
Prophage	brs2.001.c01.11	BRS2001c01_005210	BRS2001c01_005450	NO	1	Prophage>18kb	26710	YES	YES	NO	NO	NO
Prophage	brs2.001.c01.11	BRS2001c01_027440	BRS2001c01_027960	NO	1	Prophage>30kb	38184	YES	YES	YES	YES	YES
Prophage	brs2.001.c01.11	BRS2001c01_038250	BRS2001c01_038710	NO	1	Prophage>30kb	31515	YES	YES	NO	YES	NO
Prophage	brsb.001.c01.12	BRSB001c01_012340	BRSB001c01_012790	NO	1	Prophage>30kb	36510	YES	NO	YES	YES	YES
Prophage	brsb.001.c01.12	BRSB001c01_013840	BRSB001c01_014480	NO	1	Prophage>30kb	52237	YES	YES	NO	YES	NO
Prophage	brsp.001.c01.13	BRSP001c01_034040	BRSP001c01_034730	NO	1	Prophage>30kb	49610	YES	YES	NO	YES	NO
Prophage	brsp.002.c01.13	BRSP002c01_062220	BRSP002c01_062780	NO	1	Prophage>30kb	43764	YES	YES	YES	YES	NO
Prophage	bu38.001.c01.13	BU38001c01_025060	BU38001c01_025310	NO	1	Prophage>18kb	29193	YES	NO	YES	NO	NO
Prophage	buam.001.c02.13	BUAM001c02_018080	BUAM001c02_018270	NO	1	Prophage>18kb	23465	NO	NO	YES	NO	NO
Prophage	buam.002.c01.13	BUAM002c01_018740	BUAM002c01_019190	NO	1	Prophage>30kb	40233	YES	YES	YES	YES	YES
Prophage	buce.001.c02.10	BUCE001c02_008210	BUCE001c02_008830	NO	1	Prophage>30kb	54857	YES	YES	YES	YES	YES
Prophage	bucg.001.c03.12	BUCG001c03_008620	BUCG001c03_009250	NO	1	Prophage>30kb	42439	NO	YES	NO	NO	YES
Prophage	bucn.001.c01.13	BUCN001c01_004950	BUCN001c01_005480	NO	1	Prophage>30kb	36225	YES	NO	YES	YES	YES
Prophage	bugd.001.c01.12	BUGD001c01_001190	BUGD001c01_001520	NO	1	Prophage>30kb	35948	YES	NO	YES	NO	YES
Prophage	bugd.001.c01.12	BUGD001c01_010720	BUGD001c01_011380	NO	1	Prophage>30kb	62724	YES	YES	YES	YES	YES
Prophage	bugd.001.c01.12	BUGD001c01_026790	BUGD001c01_027210	NO	1	Prophage>30kb	41291	NO	YES	YES	NO	NO
Prophage	bugd.001.c01.12	BUGD001c01_030070	BUGD001c01_030390	NO	1	Prophage>30kb	35059	YES	NO	YES	NO	NO
Prophage	bugd.001.c02.12	BUGD001c02_012070	BUGD001c02_012250	NO	1	Prophage>18kb	20981	NO	NO	YES	NO	NO
Prophage	buge.001.c01.12	BUGE001c01_000020	BUGE001c01_000150	NO	1	Prophage>18kb	18722	NO	NO	YES	NO	NO
Prophage	buge.001.c01.12	BUGE001c01_034590	BUGE001c01_035000	NO	1	Prophage>30kb	33692	YES	YES	YES	YES	YES
Prophage	bugl.001.c01.12	BUGL001c01_000980	BUGL001c01_001460	NO	1	Prophage>30kb	40362	YES	YES	YES	YES	YES
Prophage	bugl.001.c01.12	BUGL001c01_014920	BUGL001c01_015630	NO	1	Prophage>30kb	62317	YES	NO	YES	NO	NO
Prophage	bugl.001.c01.12	BUGL001c01_016740	BUGL001c01_017300	NO	1	Prophage>30kb	48853	NO	YES	YES	YES	NO
Prophage	bugl.001.c01.12	BUGL001c01_019640	BUGL001c01_020720	NO	1	Prophage>30kb	105305	YES	YES	YES	YES	YES
Prophage	bugl.001.c01.12	BUGL001c01_026120	BUGL001c01_026630	NO	1	Prophage>30kb	52320	YES	YES	YES	YES	NO
Prophage	bugl.001.c02.12	BUGL001c02_019940	BUGL001c02_020140	NO	1	Prophage>18kb	24477	YES	NO	YES	NO	YES
Prophage	bukj.001.c02.11	BUKJ001c02_010310	BUKJ001c02_010730	NO	1	Prophage>30kb	35128	YES	YES	YES	YES	YES
Prophage	bumu.001.c01.13	BUMU001c01_018310	BUMU001c01_019010	NO	1	Prophage>30kb	50644	YES	NO	NO	NO	YES
Prophage	bumu.001.c02.13	BUMU001c02_006760	BUMU001c02_007430	NO	1	Prophage>30kb	49673	YES	YES	YES	YES	YES
Prophage	bumu.001.c02.13	BUMU001c02_015500	BUMU001c02_015850	NO	1	Prophage>30kb	44361	YES	NO	NO	NO	NO
Prophage	bumu.001.c02.13	BUMU001c02_016640	BUMU001c02_017120	NO	1	Prophage>30kb	42757	YES	YES	YES	YES	YES
Prophage	bumu.001.c03.13	BUMU001c03_003910	BUMU001c03_004230	NO	1	Prophage>30kb	31783	YES	NO	YES	NO	NO
Prophage	bumu.002.c01.13	BUMU002c01_013520	BUMU002c01_014180	NO	1	Prophage>30kb	50644	YES	YES	NO	NO	YES
Prophage	bumu.002.c02.13	BUMU002c02_004430	BUMU002c02_004900	NO	1	Prophage>30kb	38889	YES	YES	YES	YES	YES
Prophage	bumu.002.c02.13	BUMU002c02_013900	BUMU002c02_014730	NO	1	Prophage>30kb	49673	YES	YES	YES	YES	YES
Prophage	buph.001.c01.13	BUPH001c01_018800	BUPH001c01_019610	NO	1	Prophage>30kb	61370	NO	YES	YES	YES	NO
Prophage	buph.001.c02.13	BUPH001c02_002560	BUPH001c02_003130	NO	1	Prophage>30kb	46170	YES	YES	YES	YES	YES
Prophage	bupt.001.c01.13	BUPT001c01_011130	BUPT001c01_011760	NO	1	Prophage>30kb	64265	YES	YES	NO	YES	YES
Prophage	burh.001.c01.12	BURH001c01_000220	BURH001c01_000450	NO	1	Prophage>18kb	19260	NO	NO	YES	NO	NO
Prophage	burh.001.c01.12	BURH001c01_001660	BURH001c01_002210	NO	1	Prophage>30kb	37825	YES	NO	YES	NO	YES
Prophage	burh.001.c01.12	BURH001c01_009180	BURH001c01_009840	NO	1	Prophage>30kb	46012	YES	YES	YES	NO	YES
Prophage	burh.001.c01.12	BURH001c01_018050	BURH001c01_018300	NO	1	Prophage>18kb	26808	YES	NO	YES	NO	NO
Prophage	buth.001.c01.13	BUTH001c01_032180	BUTH001c01_032340	NO	1	Prophage>18kb	24563	YES	NO	YES	NO	NO
Prophage	buth.001.c02.13	BUTH001c02_000870	BUTH001c02_001070	NO	1	Prophage>18kb	22677	YES	NO	YES	NO	NO
Prophage	buth.001.c02.13	BUTH001c02_010070	BUTH001c02_010660	NO	1	Prophage>30kb	44644	YES	YES	YES	YES	YES
Prophage	buth.001.c02.13	BUTH001c02_013210	BUTH001c02_013640	NO	1	Prophage>30kb	35507	NO	YES	YES	YES	YES
Prophage	buvi.001.c01.13	BUVI001c01_011630	BUVI001c01_012270	NO	1	Prophage>30kb	60511	YES	YES	YES	NO	YES
Prophage	buvi.001.c01.13	BUVI001c01_013050	BUVI001c01_013590	NO	1	Prophage>30kb	42410	NO	NO	YES	YES	YES
Prophage	buvi.001.c01.13	BUVI001c01_032510	BUVI001c01_033110	NO	1	Prophage>30kb	49623	YES	YES	NO	YES	NO
Prophage	buxe.001.c01.13	BUXE001c01_013430	BUXE001c01_014310	NO	1	Prophage>30kb	72891	YES	YES	YES	YES	YES
Prophage	buyi.001.c02.11	BUYI001c02_000460	BUYI001c02_000970	NO	1	Prophage>30kb	47014	YES	YES	YES	YES	YES
Prophage	buyi.001.c02.11	BUYI001c02_010520	BUYI001c02_010830	NO	1	Prophage>30kb	36678	NO	YES	NO	NO	NO
Prophage	ca17.001.c01.12	CA17001c01_008750	CA17001c01_009060	NO	1	Prophage>18kb	22854	YES	NO	NO	NO	NO
Prophage	ca63.001.c01.10	CA63001c01_022940	CA63001c01_023210	NO	1	Prophage>30kb	36806	NO	NO	YES	NO	NO
Prophage	ca75.001.c01.10	CA75001c01_031090	CA75001c01_031280	NO	1	Prophage>18kb	24851	NO	NO	YES	NO	NO
Prophage	caac.001.c01.12	CAAC001c01_043210	CAAC001c01_043370	NO	1	Prophage>18kb	20390	NO	NO	YES	NO	NO
Prophage	caae.001.c01.11	CAAE001c01_041260	CAAE001c01_041410	NO	1	Prophage>18kb	18185	NO	NO	YES	NO	NO
Prophage	cahd.001.c01.12	CAHD001c01_007180	CAHD001c01_007860	NO	1	Prophage>30kb	41521	NO	NO	YES	YES	NO
Prophage	caho.001.c01.13	CAHO001c01_002370	CAHO001c01_002790	NO	1	Prophage>30kb	31360	NO	YES	YES	YES	NO
Prophage	cak3.001.c01.13	CAK3001c01_015590	CAK3001c01_015780	NO	1	Prophage>18kb	19884	NO	NO	YES	NO	NO
Prophage	cak3.001.c01.13	CAK3001c01_018130	CAK3001c01_018310	NO	1	Prophage>18kb	26335	NO	NO	YES	NO	NO
Prophage	cak3.001.c01.13	CAK3001c01_034900	CAK3001c01_035330	NO	1	Prophage>30kb	42214	YES	YES	YES	YES	YES
Prophage	cak3.001.c01.13	CAK3001c01_039360	CAK3001c01_039580	NO	1	Prophage>18kb	18321	NO	NO	YES	YES	YES
Prophage	cala.001.c01.12	CALA001c01_008330	CALA001c01_008680	NO	1	Prophage>30kb	31420	NO	YES	YES	YES	YES
Prophage	caml.001.c01.10	CAML001c01_019080	CAML001c01_019840	NO	1	Prophage>30kb	50967	YES	YES	YES	NO	YES
Prophage	caml.001.c01.10	CAML001c01_022190	CAML001c01_022830	NO	1	Prophage>30kb	41172	YES	YES	YES	YES	YES
Prophage	caml.001.c01.10	CAML001c01_027350	CAML001c01_028200	NO	1	Prophage>30kb	62637	YES	YES	YES	YES	YES
Prophage	caoc.001.c01.12	CAOC001c01_008590	CAOC001c01_009210	NO	1	Prophage>30kb	47791	YES	YES	NO	NO	NO
Prophage	caow.001.c01.12	CAOW001c01_007670	CAOW001c01_008270	NO	1	Prophage>30kb	48894	YES	YES	YES	YES	YES
Prophage	cefi.001.c01.12	CEFI001c01_001560	CEFI001c01_001780	NO	1	Prophage>18kb	23355	YES	NO	YES	NO	NO
Prophage	cegi.001.c01.12	CEGI001c01_012940	CEGI001c01_013580	NO	1	Prophage>30kb	49235	YES	YES	NO	YES	NO
Prophage	ceja.001.c01.13	CEJA001c01_030230	CEJA001c01_030390	NO	1	Prophage>18kb	24601	NO	NO	YES	NO	NO
Prophage	ceja.001.c01.13	CEJA001c01_036530	CEJA001c01_036670	NO	1	Prophage>18kb	21734	NO	NO	YES	NO	NO
Prophage	chag.001.c01.12	CHAG001c01_014570	CHAG001c01_014770	NO	1	Prophage>18kb	28032	NO	NO	YES	NO	NO
Prophage	chpa.001.c01.13	CHPA001c01_008990	CHPA001c01_009180	NO	1	Prophage>18kb	26597	NO	NO	YES	NO	NO
Prophage	chpi.001.c01.12	CHPI001c01_038520	CHPI001c01_039290	NO	1	Prophage>30kb	45178	YES	NO	YES	YES	YES
Prophage	chpi.001.c01.12	CHPI001c01_052370	CHPI001c01_052570	NO	1	Prophage>30kb	34720	NO	NO	YES	NO	NO
Prophage	chsa.001.c01.13	CHSA001c01_013830	CHSA001c01_014430	NO	1	Prophage>30kb	47406	YES	YES	YES	YES	YES
Prophage	chsp.001.c01.12	CHSP001c01_023050	CHSP001c01_023250	NO	1	Prophage>18kb	29908	NO	NO	YES	NO	NO
Prophage	chth.001.c01.13	CHTH001c01_002600	CHTH001c01_002910	NO	1	Prophage>18kb	25768	NO	NO	YES	NO	NO
Prophage	ciko.001.c01.13	CIKO001c01_018190	CIKO001c01_019120	NO	1	Prophage>30kb	63299	YES	NO	NO	NO	YES
Prophage	ciro.001.c01.12	CIRO001c01_002430	CIRO001c01_003030	NO	1	Prophage>30kb	42442	NO	NO	YES	YES	YES
Prophage	ciro.001.c01.12	CIRO001c01_008860	CIRO001c01_009550	NO	1	Prophage>30kb	73676	YES	NO	YES	YES	YES
Prophage	ciro.001.c01.12	CIRO001c01_019100	CIRO001c01_019480	NO	1	Prophage>18kb	27461	YES	NO	YES	NO	NO
Prophage	ciro.001.c01.12	CIRO001c01_025030	CIRO001c01_025720	NO	1	Prophage>30kb	51044	YES	YES	YES	YES	YES
Prophage	ciro.001.c01.12	CIRO001c01_035070	CIRO001c01_035600	NO	1	Prophage>30kb	39961	YES	YES	YES	YES	YES
Prophage	ciro.001.c01.12	CIRO001c01_045510	CIRO001c01_046070	NO	1	Prophage>30kb	40056	NO	NO	YES	YES	YES
Prophage	clad.001.c01.10	CLAD001c01_014630	CLAD001c01_015010	NO	1	Prophage>18kb	28659	YES	NO	YES	NO	NO
Prophage	clai.001.c01.11	CLAI001c01_004590	CLAI001c01_004990	NO	1	Prophage>30kb	37172	NO	NO	NO	YES	YES
Prophage	clbe.001.c01.13	CLBE001c01_009400	CLBE001c01_009980	NO	1	Prophage>30kb	43463	YES	YES	YES	YES	YES
Prophage	clbe.001.c01.13	CLBE001c01_016710	CLBE001c01_017330	NO	1	Prophage>30kb	58294	NO	NO	YES	YES	YES
Prophage	clbe.001.c01.13	CLBE001c01_032200	CLBE001c01_032390	NO	1	Prophage>18kb	19939	NO	NO	NO	NO	NO
Prophage	clbe.001.c01.13	CLBE001c01_034020	CLBE001c01_034320	NO	1	Prophage>18kb	28862	NO	NO	YES	NO	YES
Prophage	clbn.001.c01.11	CLBN001c01_004980	CLBN001c01_005590	NO	1	Prophage>30kb	50151	YES	YES	YES	YES	YES
Prophage	clbn.001.c01.11	CLBN001c01_011020	CLBN001c01_011630	NO	1	Prophage>30kb	43429	YES	YES	YES	NO	NO
Prophage	clbn.001.c01.11	CLBN001c01_023510	CLBN001c01_023860	NO	1	Prophage>30kb	36735	YES	YES	NO	NO	YES
Prophage	clbn.001.c01.11	CLBN001c01_034430	CLBN001c01_034980	NO	1	Prophage>30kb	48232	YES	YES	YES	YES	YES
Prophage	clbn.001.c01.11	CLBN001c01_035970	CLBN001c01_036200	NO	1	Prophage>18kb	20056	YES	NO	NO	YES	NO
Prophage	clbn.001.c01.11	CLBN001c01_036770	CLBN001c01_037050	NO	1	Prophage>18kb	23463	NO	NO	YES	NO	NO
Prophage	clca.001.c01.11	CLCA001c01_033970	CLCA001c01_034350	NO	1	Prophage>30kb	51203	YES	YES	YES	NO	YES
Prophage	clca.001.c01.11	CLCA001c01_034400	CLCA001c01_034920	NO	1	Prophage>30kb	49271	YES	YES	YES	YES	YES
Prophage	clce.001.c01.12	CLCE001c01_018160	CLCE001c01_018530	NO	1	Prophage>30kb	35947	YES	NO	NO	NO	YES
Prophage	clce.001.c01.12	CLCE001c01_027770	CLCE001c01_028360	NO	1	Prophage>30kb	53449	YES	YES	YES	YES	YES
Prophage	clce.001.c01.12	CLCE001c01_030090	CLCE001c01_030710	NO	1	Prophage>30kb	47789	YES	YES	YES	YES	NO
Prophage	clce.001.c01.12	CLCE001c01_032410	CLCE001c01_033000	NO	1	Prophage>30kb	44450	YES	YES	YES	YES	NO
Prophage	clcl.001.c01.12	CLCL001c01_007540	CLCL001c01_008360	NO	1	Prophage>30kb	78661	YES	YES	YES	YES	YES
Prophage	clcl.001.c01.12	CLCL001c01_024080	CLCL001c01_024420	NO	1	Prophage>18kb	25999	YES	YES	YES	YES	YES
Prophage	clcl.001.c01.12	CLCL001c01_034790	CLCL001c01_035560	NO	1	Prophage>30kb	55113	YES	YES	YES	YES	NO
Prophage	clcl.001.c01.12	CLCL001c01_039250	CLCL001c01_039880	NO	1	Prophage>30kb	61406	YES	YES	YES	YES	YES
Prophage	clkl.001.c01.13	CLKL001c01_004630	CLKL001c01_004950	NO	1	Prophage>18kb	26307	YES	NO	NO	YES	NO
Prophage	clkl.001.c01.13	CLKL001c01_026080	CLKL001c01_026850	NO	1	Prophage>30kb	73332	YES	YES	YES	YES	YES
Prophage	clkl.001.c01.13	CLKL001c01_032220	CLKL001c01_033130	NO	1	Prophage>30kb	67062	YES	YES	YES	NO	YES
Prophage	clkl.002.c01.12	CLKL002c01_004410	CLKL002c01_004740	NO	1	Prophage>30kb	33402	YES	NO	NO	YES	NO
Prophage	clkl.002.c01.12	CLKL002c01_017170	CLKL002c01_018130	NO	1	Prophage>30kb	86878	YES	YES	YES	YES	YES
Prophage	clkl.002.c01.12	CLKL002c01_023450	CLKL002c01_024270	NO	1	Prophage>30kb	85868	YES	YES	YES	YES	YES
Prophage	clkl.002.c01.12	CLKL002c01_025880	CLKL002c01_026770	NO	1	Prophage>30kb	97677	YES	YES	NO	NO	NO
Prophage	clkl.002.c01.12	CLKL002c01_029120	CLKL002c01_029860	NO	1	Prophage>30kb	75418	YES	YES	YES	NO	YES
Prophage	clle.001.c01.12	CLLE001c01_007560	CLLE001c01_008030	NO	1	Prophage>30kb	33518	YES	YES	NO	YES	YES
Prophage	clle.001.c01.12	CLLE001c01_009030	CLLE001c01_009330	NO	1	Prophage>18kb	25683	YES	NO	NO	NO	NO
Prophage	clle.001.c01.12	CLLE001c01_009670	CLLE001c01_010320	NO	1	Prophage>30kb	35703	YES	YES	NO	YES	NO
Prophage	clle.001.c01.12	CLLE001c01_012340	CLLE001c01_012550	NO	1	Prophage>18kb	19055	YES	NO	NO	YES	NO
Prophage	clle.001.c01.12	CLLE001c01_015290	CLLE001c01_015700	NO	1	Prophage>30kb	33997	YES	NO	NO	NO	NO
Prophage	clle.001.c01.12	CLLE001c01_018810	CLLE001c01_019480	NO	1	Prophage>30kb	43727	YES	YES	NO	NO	YES
Prophage	clle.001.c01.12	CLLE001c01_027820	CLLE001c01_028510	NO	1	Prophage>30kb	41115	YES	YES	YES	NO	NO
Prophage	cllj.001.c01.12	CLLJ001c01_003230	CLLJ001c01_003740	NO	1	Prophage>30kb	51704	YES	YES	YES	YES	YES
Prophage	cllj.001.c01.12	CLLJ001c01_030900	CLLJ001c01_031650	NO	1	Prophage>30kb	54115	YES	YES	YES	NO	NO
Prophage	cllj.001.c01.12	CLLJ001c01_036180	CLLJ001c01_036540	NO	1	Prophage>30kb	40414	NO	YES	NO	NO	NO
Prophage	clno.001.c01.13	CLNO001c01_012870	CLNO001c01_013340	NO	1	Prophage>30kb	33974	YES	YES	YES	YES	NO
Prophage	clph.001.c01.13	CLPH001c01_008230	CLPH001c01_008430	NO	1	Prophage>18kb	18233	NO	NO	YES	NO	YES
Prophage	clph.001.c01.13	CLPH001c01_029700	CLPH001c01_030250	NO	1	Prophage>30kb	42641	NO	YES	YES	YES	YES
Prophage	clsa.001.c01.12	CLSA001c01_007290	CLSA001c01_007940	NO	1	Prophage>30kb	40035	YES	YES	YES	YES	YES
Prophage	clsa.001.c01.12	CLSA001c01_008580	CLSA001c01_008860	NO	1	Prophage>18kb	26191	NO	NO	YES	NO	YES
Prophage	clsa.001.c01.12	CLSA001c01_013740	CLSA001c01_014360	NO	1	Prophage>30kb	45322	NO	YES	YES	YES	YES
Prophage	clse.001.c01.10	CLSE001c01_003810	CLSE001c01_004350	NO	1	Prophage>30kb	37939	YES	YES	YES	YES	NO
Prophage	clse.001.c01.10	CLSE001c01_012030	CLSE001c01_012220	NO	1	Prophage>18kb	18075	NO	YES	NO	NO	NO
Prophage	clst.001.c01.12	CLST001c01_015340	CLST001c01_016010	NO	1	Prophage>30kb	44549	YES	YES	YES	NO	YES
Prophage	clsy.001.c01.12	CLSY001c01_001590	CLSY001c01_002000	NO	1	Prophage>18kb	27262	NO	YES	YES	YES	YES
Prophage	clth.001.c01.13	CLTH001c01_016230	CLTH001c01_016700	NO	1	Prophage>30kb	45723	YES	YES	YES	YES	YES
Prophage	clth.001.c01.13	CLTH001c01_017060	CLTH001c01_017660	NO	1	Prophage>30kb	57469	YES	YES	YES	YES	YES
Prophage	clth.001.c01.13	CLTH001c01_024440	CLTH001c01_025070	NO	1	Prophage>30kb	44263	YES	YES	YES	YES	NO
Prophage	clth.002.c01.12	CLTH002c01_023410	CLTH002c01_023830	NO	1	Prophage>30kb	39574	YES	YES	YES	YES	YES
Prophage	coco.001.c01.11	COCO001c01_018760	COCO001c01_019060	NO	1	Prophage>30kb	36926	NO	NO	YES	NO	NO
Prophage	coco.001.c01.11	COCO001c01_028580	COCO001c01_028730	NO	1	Prophage>18kb	19509	YES	NO	YES	NO	NO
Prophage	coco.001.c01.11	COCO001c01_032670	COCO001c01_032820	NO	1	Prophage>18kb	27192	NO	NO	YES	NO	NO
Prophage	coco.001.c01.11	COCO001c01_040100	COCO001c01_040490	NO	1	Prophage>30kb	34386	YES	NO	YES	YES	YES
Prophage	coef.001.c01.14	COEF001c01_002530	COEF001c01_002770	NO	1	Prophage>18kb	26374	YES	YES	NO	NO	NO
Prophage	coef.001.c01.14	COEF001c01_003710	COEF001c01_003910	NO	1	Prophage>18kb	21699	YES	YES	NO	NO	NO
Prophage	coef.001.c01.14	COEF001c01_012410	COEF001c01_012690	NO	1	Prophage>18kb	21063	YES	YES	NO	NO	NO
Prophage	cofu.001.c01.12	COFU001c01_009940	COFU001c01_010330	NO	1	Prophage>30kb	45310	YES	YES	YES	YES	YES
Prophage	cofu.001.c01.12	COFU001c01_020470	COFU001c01_020640	NO	1	Prophage>18kb	20319	NO	NO	YES	NO	NO
Prophage	cofu.001.c01.12	COFU001c01_033800	COFU001c01_034080	NO	1	Prophage>30kb	41517	YES	YES	NO	YES	YES
Prophage	cokr.001.c01.12	COKR001c01_015920	COKR001c01_016150	NO	1	Prophage>18kb	18708	YES	NO	NO	NO	NO
Prophage	core.001.c01.12	CORE001c01_008740	CORE001c01_009330	NO	1	Prophage>30kb	67372	YES	YES	YES	YES	YES
Prophage	core.001.c01.12	CORE001c01_015650	CORE001c01_016110	NO	1	Prophage>30kb	44682	YES	YES	NO	YES	YES
Prophage	cote.002.c01.12	COTE002c01_026840	COTE002c01_027340	NO	1	Prophage>30kb	59236	YES	NO	NO	NO	YES
Prophage	cote.002.c01.12	COTE002c01_036220	COTE002c01_036670	NO	1	Prophage>30kb	37789	NO	YES	NO	YES	YES
Prophage	coul.001.c01.12	COUL001c01_011820	COUL001c01_012280	NO	1	Prophage>30kb	48418	NO	YES	NO	YES	NO
Prophage	coul.001.c01.12	COUL001c01_016980	COUL001c01_017580	NO	1	Prophage>30kb	45913	YES	YES	NO	YES	NO
Prophage	coul.001.c01.12	COUL001c01_019760	COUL001c01_020190	NO	1	Prophage>30kb	34850	YES	YES	YES	YES	NO
Prophage	coul.002.c01.11	COUL002c01_011610	COUL002c01_012160	NO	1	Prophage>30kb	53297	YES	YES	NO	YES	NO
Prophage	coul.003.c01.10	COUL003c01_005110	COUL003c01_005740	NO	1	Prophage>30kb	49726	YES	YES	NO	YES	NO
Prophage	coul.003.c01.10	COUL003c01_013030	COUL003c01_013580	NO	1	Prophage>30kb	53177	YES	YES	NO	YES	NO
Prophage	cour.001.c01.13	COUR001c01_014380	COUR001c01_014670	NO	1	Prophage>18kb	26469	NO	YES	NO	YES	NO
Prophage	cova.001.c01.11	COVA001c01_008410	COVA001c01_009300	NO	1	Prophage>30kb	67101	YES	YES	NO	YES	NO
Prophage	cova.001.c01.11	COVA001c01_013930	COVA001c01_014680	NO	1	Prophage>30kb	79325	YES	NO	NO	NO	NO
Prophage	crcu.001.c01.12	CRCU001c01_002600	CRCU001c01_003180	NO	1	Prophage>30kb	44355	YES	YES	NO	YES	YES
Prophage	crep.001.c01.10	CREP001c01_010240	CREP001c01_010370	NO	1	Prophage>18kb	22648	NO	NO	YES	NO	NO
Prophage	crtu.001.c01.12	CRTU001c01_011550	CRTU001c01_012320	NO	1	Prophage>30kb	46599	YES	YES	NO	NO	NO
Prophage	crtu.001.c01.12	CRTU001c01_017660	CRTU001c01_018310	NO	1	Prophage>30kb	52287	YES	YES	YES	YES	YES
Prophage	crtu.001.c01.12	CRTU001c01_032940	CRTU001c01_033360	NO	1	Prophage>30kb	33892	YES	YES	YES	YES	YES
Prophage	cune.001.c01.12	CUNE001c01_011520	CUNE001c01_012070	NO	1	Prophage>30kb	42716	YES	YES	YES	YES	YES
Prophage	cuta.001.c01.14	CUTA001c01_008660	CUTA001c01_009290	NO	1	Prophage>30kb	51041	YES	YES	YES	YES	YES
Prophage	cyma.001.c01.12	CYMA001c01_000650	CYMA001c01_000980	NO	1	Prophage>18kb	26183	NO	NO	YES	NO	YES
Prophage	cyma.001.c01.12	CYMA001c01_046940	CYMA001c01_047180	NO	1	Prophage>30kb	32340	NO	NO	YES	NO	NO
Prophage	cyst.001.c01.10	CYST001c01_017920	CYST001c01_018180	NO	1	Prophage>30kb	30180	NO	NO	YES	NO	NO
Prophage	deaf.001.c01.11	DEAF001c01_006570	DEAF001c01_007050	NO	1	Prophage>30kb	34633	NO	NO	YES	YES	NO
Prophage	deaf.001.c01.11	DEAF001c01_018910	DEAF001c01_019420	NO	1	Prophage>30kb	40929	YES	YES	YES	YES	YES
Prophage	deaf.001.c01.11	DEAF001c01_035190	DEAF001c01_035500	NO	1	Prophage>18kb	29701	NO	NO	YES	NO	NO
Prophage	deai.001.c01.10	DEAI001c01_012290	DEAI001c01_012930	NO	1	Prophage>30kb	48614	YES	YES	YES	YES	NO
Prophage	deal.001.c01.13	DEAL001c01_035480	DEAL001c01_035770	NO	1	Prophage>18kb	26199	NO	NO	YES	NO	NO
Prophage	deal.001.c01.13	DEAL001c01_047970	DEAL001c01_048340	NO	1	Prophage>30kb	39942	YES	NO	NO	NO	NO
Prophage	deao.001.c01.12	DEAO001c01_014630	DEAO001c01_014790	NO	1	Prophage>18kb	18951	NO	YES	NO	YES	NO
Prophage	deao.001.c01.12	DEAO001c01_017740	DEAO001c01_017890	NO	1	Prophage>18kb	24383	NO	NO	YES	NO	NO
Prophage	deas.001.c01.12	DEAS001c01_004320	DEAS001c01_004870	NO	1	Prophage>30kb	40363	YES	YES	YES	YES	YES
Prophage	deas.001.c01.12	DEAS001c01_015970	DEAS001c01_016610	NO	1	Prophage>30kb	57756	YES	NO	YES	YES	NO
Prophage	deas.001.c01.12	DEAS001c01_024010	DEAS001c01_024620	NO	1	Prophage>30kb	40694	YES	NO	YES	YES	YES
Prophage	deat.001.c01.12	DEAT001c01_013030	DEAT001c01_013150	NO	1	Prophage>18kb	20478	NO	NO	YES	NO	NO
Prophage	deax.001.c01.12	DEAX001c01_017630	DEAX001c01_018250	NO	1	Prophage>30kb	68624	YES	NO	YES	NO	NO
Prophage	deax.001.c01.12	DEAX001c01_021350	DEAX001c01_021590	NO	1	Prophage>30kb	30294	YES	YES	NO	NO	NO
Prophage	deax.001.c01.12	DEAX001c01_034890	DEAX001c01_035310	NO	1	Prophage>18kb	28442	YES	NO	NO	NO	NO
Prophage	deax.001.c01.12	DEAX001c01_037020	DEAX001c01_037460	NO	1	Prophage>30kb	39321	YES	YES	NO	YES	NO
[truncated: 821 more rows]

## Sheet: CRISPR-CAS systems list
List of CAS proteins identified and classified using MacSyFinder
code Replicon_name c=chromosome; p=plasmid	CAS protein ID	CAS protein sequence length	cas gene	Predicted CRISPR-CAS system	CRISPR-CAS System ID	System_status	Gene_status	i-evalue	Score	Profile_coverage	Sequence_coverage	Begin_match	End_match
ACAR001c01	ACAR001c01_008630	918	cas10d_TypeID	CAS-TypeI	ACAR001c01_CAS-TypeI_1	single_locus	mandatory	5.2e-21	83	0.519027	0.507625	446	911
ACAR001c01	ACAR001c01_008640	315	csc2_TypeID	CAS-TypeI	ACAR001c01_CAS-TypeI_1	single_locus	mandatory	1.4e-77	269.3	0.992908	0.866667	19	291
ACAR001c01	ACAR001c01_008650	234	csc1_TypeID	CAS-TypeI	ACAR001c01_CAS-TypeI_1	single_locus	mandatory	6.8e-48	171.4	1	0.944444	12	232
ACAR001c01	ACAR001c01_008660	749	cas3_TypeID	CAS-TypeI	ACAR001c01_CAS-TypeI_1	single_locus	mandatory	5.6e-43	155.9	0.997199	0.463284	28	374
ACAR001c01	ACAR001c01_008670	197	cas4_TypeI-II	CAS-TypeI	ACAR001c01_CAS-TypeI_1	single_locus	accessory	1.2e-40	147.6	0.994444	0.898477	8	184
ACAR001c01	ACAR001c01_008680	331	cas1_TypeID	CAS-TypeI	ACAR001c01_CAS-TypeI_1	single_locus	mandatory	5.1e-127	431.9	0.997006	0.993958	3	331
ACAR001c01	ACAR001c01_008690	90	cas2_TypeI-II-III	CAS-TypeI	ACAR001c01_CAS-TypeI_1	single_locus	accessory	1.4e-16	68.8	0.90625	0.922222	1	83
ACAR001c01	ACAR001c01_008700	264	cas6_TypeI-III	CAS-TypeI	ACAR001c01_CAS-TypeI_1	single_locus	accessory	1.9e-16	69.5	0.99	0.818182	44	259
ACAV002c01	ACAV002c01_038770	835	cas3a_TypeI	CAS-TypeI	ACAV002c01_CAS-TypeI_1	single_locus	mandatory	9.9e-27	102.5	0.994382	0.197605	98	262
ACAV002c01	ACAV002c01_038780	224	cas5c_TypeIC	CAS-TypeI	ACAV002c01_CAS-TypeI_1	single_locus	mandatory	1.3e-49	177.5	0.995074	0.964286	7	222
ACAV002c01	ACAV002c01_038790	613	cas8c_TypeIC	CAS-TypeI	ACAV002c01_CAS-TypeI_1	single_locus	mandatory	4.2e-176	595.5	0.994898	0.960848	3	591
ACAV002c01	ACAV002c01_038800	297	cas7c_TypeIC	CAS-TypeI	ACAV002c01_CAS-TypeI_1	single_locus	mandatory	1e-124	424	1	0.976431	7	296
ACAV002c01	ACAV002c01_038810	230	cas4_TypeI-II	CAS-TypeI	ACAV002c01_CAS-TypeI_1	single_locus	accessory	1.4e-38	140.9	0.994444	0.791304	7	188
ACAV002c01	ACAV002c01_038820	346	cas1_TypeIC	CAS-TypeI	ACAV002c01_CAS-TypeI_1	single_locus	mandatory	6.8e-152	514	0.997059	0.988439	4	345
ACAV002c01	ACAV002c01_038830	96	cas2_TypeI-II-III	CAS-TypeI	ACAV002c01_CAS-TypeI_1	single_locus	accessory	1.3e-14	62.4	0.927083	0.9375	1	90
ACBA003c01	ACBA003c01_009830	321	cas1_TypeIF	CAS-TypeI	ACBA003c01_CAS-TypeI_1	single_locus	mandatory	4.4e-138	468.3	0.990228	0.925234	12	308
ACBA003c01	ACBA003c01_009840	1124	cas3-cas2_TypeIF	CAS-TypeI	ACBA003c01_CAS-TypeI_1	single_locus	mandatory	6.4e-277	930.2	0.999099	0.995552	1	1119
ACBA003c01	ACBA003c01_009850	416	csy1_TypeIF	CAS-TypeI	ACBA003c01_CAS-TypeI_1	single_locus	mandatory	1.8e-64	226.5	0.937662	0.841346	40	389
ACBA003c01	ACBA003c01_009860	294	csy2_TypeIF	CAS-TypeI	ACBA003c01_CAS-TypeI_1	single_locus	mandatory	6.3e-65	227.9	1	0.972789	4	289
ACBA003c01	ACBA003c01_009870	337	csy3_TypeIF	CAS-TypeI	ACBA003c01_CAS-TypeI_1	single_locus	mandatory	9.2e-125	425	0.997067	0.973294	8	335
ACBA003c01	ACBA003c01_009880	204	cas6_TypeIF	CAS-TypeI	ACBA003c01_CAS-TypeI_1	single_locus	mandatory	8.9e-34	125.5	1	0.985294	4	204
ACBA005c01	ACBA005c01_009870	321	cas1_TypeIF	CAS-TypeI	ACBA005c01_CAS-TypeI_1	single_locus	mandatory	4.4e-138	468.3	0.990228	0.925234	12	308
ACBA005c01	ACBA005c01_009880	1124	cas3-cas2_TypeIF	CAS-TypeI	ACBA005c01_CAS-TypeI_1	single_locus	mandatory	6.4e-277	930.2	0.999099	0.995552	1	1119
ACBA005c01	ACBA005c01_009890	416	csy1_TypeIF	CAS-TypeI	ACBA005c01_CAS-TypeI_1	single_locus	mandatory	1.8e-64	226.5	0.937662	0.841346	40	389
ACBA005c01	ACBA005c01_009900	294	csy2_TypeIF	CAS-TypeI	ACBA005c01_CAS-TypeI_1	single_locus	mandatory	6.3e-65	227.9	1	0.972789	4	289
ACBA005c01	ACBA005c01_009910	337	csy3_TypeIF	CAS-TypeI	ACBA005c01_CAS-TypeI_1	single_locus	mandatory	9.2e-125	425	0.997067	0.973294	8	335
ACBA005c01	ACBA005c01_009920	203	cas6_TypeIF	CAS-TypeI	ACBA005c01_CAS-TypeI_1	single_locus	mandatory	8.7e-34	125.5	1	0.990148	3	203
ACBA006c01	ACBA006c01_028700	203	cas6_TypeIF	CAS-TypeI	ACBA006c01_CAS-TypeI_1	single_locus	mandatory	8.7e-34	125.5	1	0.990148	3	203
ACBA006c01	ACBA006c01_028710	275	csy3_TypeIF	CAS-TypeI	ACBA006c01_CAS-TypeI_1	single_locus	mandatory	2.9e-105	360.9	0.824047	0.992727	1	273
ACBA006c01	ACBA006c01_028720	204	csy2_TypeIF	CAS-TypeI	ACBA006c01_CAS-TypeI_1	single_locus	mandatory	9e-41	148.6	0.679054	0.960784	4	199
ACBA006c01	ACBA006c01_028730	416	csy1_TypeIF	CAS-TypeI	ACBA006c01_CAS-TypeI_1	single_locus	mandatory	1.8e-64	226.5	0.937662	0.841346	40	389
ACBA006c01	ACBA006c01_028740	1124	cas3-cas2_TypeIF	CAS-TypeI	ACBA006c01_CAS-TypeI_1	single_locus	mandatory	6.4e-277	930.2	0.999099	0.995552	1	1119
ACBA006c01	ACBA006c01_028750	321	cas1_TypeIF	CAS-TypeI	ACBA006c01_CAS-TypeI_1	single_locus	mandatory	4.4e-138	468.3	0.990228	0.925234	12	308
ACCA001c01	ACCA001c01_007470	97	cas2_TypeI-II-III	CAS-TypeI	ACCA001c01_CAS-TypeI_1	single_locus	accessory	3.8e-14	61	0.916667	0.917526	3	91
ACCA001c01	ACCA001c01_007480	343	cas1_TypeIC	CAS-TypeI	ACCA001c01_CAS-TypeI_1	single_locus	mandatory	2.6e-145	492.4	0.997059	0.988338	4	342
ACCA001c01	ACCA001c01_007490	233	cas4_TypeI-II	CAS-TypeI	ACCA001c01_CAS-TypeI_1	single_locus	accessory	1.9e-25	98.1	0.988889	0.824034	17	208
ACCA001c01	ACCA001c01_007500	303	cas7c_TypeIC	CAS-TypeI	ACCA001c01_CAS-TypeI_1	single_locus	mandatory	2e-87	301.7	0.996479	0.957096	7	296
ACCA001c01	ACCA001c01_007510	618	cas8c_TypeIC	CAS-TypeI	ACCA001c01_CAS-TypeI_1	single_locus	mandatory	2.4e-179	606.1	0.998299	0.967638	3	600
[truncated: 8,533 more rows]

## Sheet: Data at the Genome level
																CRISPR-CAS systems				CRISPR-CAS systems Typing
[truncated: 2,104 more rows]

## Sheet: Data at the Species level
code	Species	Phylum	Number of strains	Average genome size	Total Number of prophages (>18kb)	Total Number of prophages (>30kb)	Average number of prophages (>18kb)	Average number of prophages (>30 kb)	Lysogens (Yes-No) >18kb	Lysogens (Yes-No) >30 kb	Average Density of prophages (>18kb)	Average Density of prophages (>30kb)	Cell Volume (from literature)	Shape_class (from literature)	Optimal growth temperature (from literature)	Temperature_class (from literature)	Minimal doubling time (d) (from literature)	Growth_class (from literature)	Pathogen (from literature)	Predicted Minimal doubling time (d_pred)	Predicted Growth-class	log(d_pred)	Predicted Optimal growth temperature (OGT_pred)	Predicted Temperature_class	Total Number of Spacers	Average number of spacers
[truncated: 1,196 more rows]

[truncated: 1 more sheets: Cell Volume data]
